# Supplementary material for: Shaping industrial spatial density: How floor area ratio varies across regions and sectors in Zhejiang, China
Source: PLoS One. 2026 Mar 4;21(3):e0343089. doi: 10.1371/journal.pone.0343089 (PMC12959702; doi:10.1371/journal.pone.0343089)
Supplement: S1 Data — (ZIP) [file pone.0343089.s003.zip]

Archive with 2 entries (2 files):
- data and code/code.do
- data and code/data-english.xlsx
