# Supplementary material for: Shaping industrial spatial density: How floor area ratio varies across regions and sectors in Zhejiang, China
Source: PLoS One. 2026 Mar 4;21(3):e0343089. doi: 10.1371/journal.pone.0343089 (PMC12959702; doi:10.1371/journal.pone.0343089)
Supplement: S1 Data — (ZIP) [file pone.0343089.s003.zip › data and code/code.do]

*OLS模型（控制年份固定效应）
reg lnFAR  lnPrice lnnsla_new lnFarmland  lnGDP_P lnD_Center lnD_Station ///
    lnN_Highway lnN_Firm lnArea lnInvestment i.year,r
est store ols
* 固定效应模型（年份固定效应+区县聚类）
reghdfe lnFAR lnPrice  lnnsla_new lnFarmland lnGDP_P lnD_Center lnD_Station  lnN_Highway lnN_Firm lnArea lnInvestment, absorb(year) vce(cluster region_id)
est store fe

esttab ols fe using Comparison.rtf , b(%12.3f) t(%12.3f) nogap compress s(N r2 r2_a) star(* 0.1 ** 0.05 *** 0.01)

***分区
reghdfe lnFAR lnPrice  lnnsla_new lnFarmland lnGDP_P lnD_Center lnD_Station  lnN_Highway lnN_Firm lnArea lnInvestment  if RegionNUM == 1, absorb(year) vce(cluster region_id)
est store m1
reghdfe lnFAR lnPrice  lnnsla_new lnFarmland lnGDP_P lnD_Center lnD_Station  lnN_Highway lnN_Firm lnArea lnInvestment  if RegionNUM == 2, absorb(year) vce(cluster region_id)
est store m2
reghdfe lnFAR lnPrice  lnnsla_new lnFarmland lnGDP_P lnD_Center lnD_Station  lnN_Highway lnN_Firm lnArea lnInvestment  if RegionNUM == 3, absorb(year) vce(cluster region_id)
est store m3
esttab m1  m2 m3 using 分区回归固定时间县聚类.rtf , b(%12.3f) t(%12.3f) nogap compress s(N r2 r2_a) star(* 0.1 ** 0.05 *** 0.01)

* 按行业分组回归，并聚类到县级
bysort 行业: outreg2 using "分行业回归.doc", replace pvalue bdec(3) pdec(3): ///
 reghdfe lnFAR lnPrice  lnnsla_new lnFarmland lnGDP_P lnD_Center lnD_Station  lnN_Highway lnN_Firm lnArea lnInvestment i.year ///
        if inlist(year, 2020, 2021, 2022, 2023), vce(cluster region_id)
**稳健性检验
reghdfe lnFAR lnPrice  lnnsla_new lnFarmland lnGDP_P lnD_Center lnD_Station  lnN_Highway lnN_Firm lnArea lnInvestment, absorb(year) vce(cluster region_id)
est store fe
**生成价格均值
collapse (mean) mean_lnPrice = lnPrice (sum) sum_lnnsla_new = lnnsla_new, by(region_id year)
tempfile region_year
save `region_year'
bys region_id (year): gen mean_lnPrice_lag = mean_lnPrice[_n-1]
bys region_id (year): gen sum_lnnsla_new_lag = sum_lnnsla_new[_n-1]
save `region_year', replace


merge m:1 region_id year using `region_year'

reghdfe lnFAR mean_lnPrice_lag sum_lnnsla_new_lag lnFarmland lnGDP_P lnD_Center lnD_Station ///
lnN_Highway lnN_Firm lnArea lnInvestment, absorb(year) vce(cluster region_id)
est store m4

esttab fe  m4 using 滞后检验.rtf , b(%12.3f) t(%12.3f) nogap compress s(N r2 r2_a) star(* 0.1 ** 0.05 *** 0.01)


bysort region_id: egen sd_LS = sd(nlsa_new)
tabstat sd_LS, stats(mean p25 p50 p75 min max)

sum nlsa_new
local var_all = r(Var)
bysort region_id: egen LS_mean = mean(nlsa_new)
sum LS_mean
local var_between = r(Var)
display "Total var = `var_all', Between var = `var_between', Within approx = " `var_all' - `var_between'
