# Supplementary material for: Shaping industrial spatial density: How floor area ratio varies across regions and sectors in Zhejiang, China
Source: PLoS One. 2026 Mar 4;21(3):e0343089. doi: 10.1371/journal.pone.0343089 (PMC12959702; doi:10.1371/journal.pone.0343089)
Supplement: S1 Data — (ZIP) [file pone.0343089.s003.zip › data and code/data-english.xlsx]

## Sheet: Sheet1
code	lnFAR	lnPrice	lnnsla_new	lnFarmland	lnGDP_P	lnD_Center	lnD_Station	lnN_Highway	lnN_Firm	lnArea	lnInvestment	year	lnpop	Region	Industry	district_id
1	0.530628	5.70378	5.55442	0.645	11.26	7.53449	7.42144	6.64232	1.60944	10.8407	5.70378	2022	3.62	Southwest Area	Steel and Building Materials	district83
2	1.38629	6.63639	4.83604	0.39	11.94	9.86537	8.7975	6.9256	1.94591	10.1917	6.21461	2022	4.38	Northern Area	Raw Materials Processing	district93
3	1.09861	5.83481	4.443	0.491	11.22	9.86875	8.35301	7.03581	4.27667	11.1036	5.37528	2022	3.7	Southern Area	Machinery and Equipment	district77
4	0.788457	6.98193	2.11594	0.001	12.04	7.38232	8.49064	7.43455	4.33073	10.3555	6.90776	2022	4.77	Northern Area	High-Tech	district42
5	1.19392	6.35681	5.37842	0.423	11.74	10.0213	7.78989	6.54319	3.09104	10.0884	5.99146	2022	4.22	Northern Area	High-Tech	district95
6	0.405465	6.04609	5.24159	0.258	11.6	8.2116	8.72859	3.44999	2.63906	9.70094	6.55108	2021	4.7	Northern Area	Energy Supply	district63
7	0.788457	7.2078	2.7862	0.004	12.77	7.03425	8.4116	5.29079	3.3322	9.21483	6.39693	2020	3.92	Northern Area	High-Tech	district70
8	1.50408	6.10938	4.70431	0.304	11.6	9.81855	8.34646	2.3979	1.09861	9.68021	6.12687	2021	4.65	Northern Area	Food and Textiles	district51
9	0.470004	6.48427	4.20743	0.378	11.11	7.819	7.44585	2.52573	2.07944	8.34284	6.10925	2021	3.85	Southern Area	Raw Materials Processing	district54
10	1.09861	6.40179	4.17922	0.258	11.56	10.9439	6.69961	3.11352	0	9.49815	5.99146	2023	4.18	Northern Area	Food and Textiles	district5
11	0.788457	6.86974	3.18127	0.004	12.93	7.30046	8.39016	7.257	3.3673	10.29	6.39693	2022	3.97	Northern Area	High-Tech	district70
12	0.587787	5.70378	5.55442	0.645	11.26	7.55382	7.3087	5.14339	0	9.33724	5.70378	2022	3.62	Southwest Area	Machinery and Equipment	district83
13	0.788457	6.85103	2.7862	0.004	12.77	7.13921	8.41335	5.34233	3.52636	9.92147	6.39693	2020	3.92	Northern Area	High-Tech	district70
14	0.693147	9.98507	4.63309	0.414	11.54	7.47337	7.65832	4.13517	2.48491	5.53733	5.93489	2019	4.21	Northern Area	.	district95
15	0.587787	5.7038	5.55442	0.645	11.26	7.41107	6.89761	6.20193	2.30259	10.3996	5.70378	2022	3.62	Southwest Area	Machinery and Equipment	district83
16	1.38629	6.1269	4.72619	0.338	11.46	9.967	8.72044	3.17805	0	6.95464	5.70378	2021	4.09	Northern Area	Raw Materials Processing	district28
17	1.38629	6.28832	5.11869	0.391	11.94	9.9575	8.59563	2.0149	2.19722	10.0113	6.90776	2021	4.37	Northern Area	High-Tech	district93
18	0.693147	10.2826	4.63309	0.414	11.54	7.53413	7.61672	4.15888	2.48491	5.22036	5.93489	2019	4.21	Northern Area	.	district95
19	0.788457	6.98006	2.92824	0.001	12.05	7.65075	7.66712	5.22843	3.73767	9.10964	6.90776	2021	4.74	Northern Area	Machinery and Equipment	district42
20	0.587787	6.63068	4.48949	0.305	11.16	7.51928	7.93636	5.42554	1.94591	8.69393	5.70378	2022	4.69	Southern Area	Raw Materials Processing	district4
21	1.09861	6.04026	4.443	0.491	11.22	9.82414	8.49733	6.44478	4.27667	10.3064	5.70378	2022	3.7	Southern Area	Machinery and Equipment	district77
22	0.693147	6.47387	3.84042	0.38	10.98	7.69005	7.14685	3.66356	2.07944	7.73368	6.86811	2020	3.84	Southern Area	Raw Materials Processing	district54
23	0.470004	5.75555	3.6181	0.812	11.08	7.55446	8.17329	3.89182	1.79176	8.74305	5.34711	2021	3.22	Southwest Area	Raw Materials Processing	district99
24	0.693147	6.47324	3.84042	0.38	10.98	7.71073	7.1283	3.68888	2.07944	8.38959	6.86811	2020	3.84	Southern Area	Raw Materials Processing	district54
25	1.09861	6.04025	4.443	0.491	11.22	9.81294	8.53461	5.64903	4.02535	9.50874	5.70378	2022	3.7	Southern Area	Machinery and Equipment	district77
26	0.693147	6.26471	4.7613	0.308	11.74	7.76649	8.83563	5.49717	0	9.13184	5.8861	2022	4.05	Northern Area	Transportation Equipment	district86
27	0.530628	5.75258	2.42839	0.814	11.13	7.36502	8.43054	6.24181	1.09861	10.3908	5.12396	2022	3.21	Southwest Area	Steel and Building Materials	district99
28	1.09861	6.4036	4.17922	0.258	11.56	10.9445	6.75334	3.11352	0	9.21692	6.21461	2023	4.18	Northern Area	Food and Textiles	district5
29	1.22378	6.55108	4.85798	0.371	11.78	9.95127	7.49714	6.57385	1.38629	9.92486	5.99146	2022	4.19	Northern Area	High-Tech	district22
30	0.405465	6.46401	4.20743	0.378	11.11	8.01704	7.33314	1.38629	1.79176	7.55852	5.7761	2021	3.85	Southern Area	High-Tech	district54
31	0.470004	5.4162	5.13392	0.401	11.46	7.86592	7.35425	3.21888	2.30259	10.513	5.48064	2021	4.51	Southwest Area	Raw Materials Processing	district82
32	0.788457	6.68369	6.16951	0.12	11.97	7.3459	8.38231	5.39816	3.58352	9.21443	6.39693	2019	6.82	Northern Area	.	district47
33	0.788457	6.53099	6.16951	0.12	11.97	7.3462	8.33144	5.3303	3.46574	9.72119	6.39693	2019	6.82	Northern Area	.	district47
34	0.788457	7.03878	6.16951	0.12	11.97	7.37536	8.39604	5.42054	3.80666	8.85936	6.39693	2019	6.82	Northern Area	.	district47
35	1.25276	6.46023	4.79364	0.426	11.85	9.85464	7.49085	6.32436	2.30259	9.76582	6.53379	2022	4.23	Northern Area	High-Tech	district35
36	0.405465	6.51544	3.45663	0.261	10.76	7.63632	6.47639	2.89037	2.83321	7.69211	5.70378	2021	4.44	Southern Area	Food and Textiles	district79
37	1.38629	7.61491	3.54878	0.028	11.9	9.55133	7.40507	3.83945	3.04452	9.49792	6.90776	2020	4.71	Northern Area	High-Tech	district84
38	0.587787	6.45861	3.14787	0.258	10.83	8.11261	7.65919	6.05561	0	9.49815	5.99146	2022	4.44	Southern Area	Steel and Building Materials	district79
39	0.788457	3.10843	5.47078	0.265	11.24	8.23221	7.75337	2.97041	1.79176	11.449	8.41183	2019	4.75	Southern Area	.	district92
40	1.38629	5.95324	4.86674	0.304	11.6	9.5087	6.98767	3.82864	1.79176	9.93353	5.76832	2021	5.05	Northern Area	Machinery and Equipment	district21
41	0.470004	5.9271	5.13392	0.401	11.46	8.05656	7.68657	0	2.19722	10.2235	5.70378	2021	4.51	Southwest Area	Others	district82
42	0.788457	6.87397	2.49862	0.004	13.03	7.47482	8.26091	5.28574	3.3322	9.34487	6.39693	2023	3.99	Northern Area	High-Tech	district70
43	0.530628	5.82305	3.96888	0.304	11.21	7.76062	8.21476	3.72569	2.48491	9.46126	5.70378	2023	4.69	Southern Area	Steel and Building Materials	district4
44	0.470004	5.92979	5.10194	0.194	11.7	7.91362	7.40958	4.43082	2.30259	8.39254	5.70378	2022	3.99	Southwest Area	Raw Materials Processing	district49
45	1.25276	6.72535	4.95788	0.125	11.29	9.65122	6.35255	3.54096	1.94591	9.2184	5.76832	2020	5.23	Southern Area	Others	district9
46	0.530628	6.37325	5.44543	0.228	11.47	8.57448	8.16862	4.74927	1.38629	10.1895	6.99026	2020	4.68	Northern Area	Energy Supply	district63
47	0.470004	6.57066	4.6134	0.177	10.71	8.17973	7.82177	3.62434	1.79176	9.58473	6.15632	2020	3.97	Southwest Area	Raw Materials Processing	district49
48	0.788457	6.75702	6.16951	0.12	11.97	7.4172	8.37633	5.40941	3.80666	9.14131	6.39693	2019	6.82	Northern Area	.	district47
49	0.788457	6.98058	2.92824	0.001	12.05	7.7863	7.40198	4.44265	3.66356	8.60649	6.90776	2021	4.74	Northern Area	High-Tech	district42
50	1.09861	3.70578	4.59088	0.131	11.92	10.0817	8.84805	3.29584	1.38629	11.1571	5.19296	2019	4.61	Northern Area	.	district50
51	1.09861	6.04025	4.443	0.491	11.22	9.86846	8.29277	5.3968	2.3979	9.2555	5.70378	2022	3.7	Southern Area	Machinery and Equipment	district77
52	0.788457	6.98092	2.92824	0.001	12.05	7.82941	7.36253	5.05625	3.66356	9.1491	6.90776	2021	4.74	Northern Area	Food and Textiles	district42
53	0.587787	6.45853	3.3472	0.258	10.93	8.15768	7.72289	3.90197	2.48491	9.3969	6.75693	2023	4.44	Southern Area	Raw Materials Processing	district79
54	0.587787	6.64024	5.19611	0.308	11.65	8.38148	9.02219	6.91672	1.38629	10.179	6.29342	2022	4.66	Northern Area	Others	district51
55	0.693147	6.75199	3.80097	0.378	11.19	7.66299	7.3128	3.62434	2.07944	9.40533	6.24423	2023	3.85	Southern Area	Raw Materials Processing	district54
56	0.470004	6.4892	5.11754	0.542	11.3	8.01735	5.74842	4.12867	1.60944	7.52672	5.8861	2022	4.06	Southern Area	Raw Materials Processing	district15
57	0.788457	6.91456	6.16951	0.12	11.97	7.42441	8.3415	5.35186	4.44265	8.98444	6.39693	2019	6.82	Northern Area	.	district47
58	1.16315	6.04054	5.53182	0.234	11.81	9.98021	9.11878	7.05531	2.56495	10.9174	5.70378	2022	5.23	Northern Area	High-Tech	district41
59	1.16315	6.04063	5.53182	0.234	11.81	9.98009	9.09773	6.77022	2.48491	10.6319	5.70378	2022	5.23	Northern Area	High-Tech	district41
60	0.788457	6.85187	2.7862	0.004	12.77	7.38871	8.38753	5.39135	4.45435	9.50525	6.39693	2020	3.92	Northern Area	High-Tech	district70
61	0.788457	7.26601	6.16951	0.12	11.97	7.48343	8.38537	5.38679	4.45435	8.98907	6.39693	2019	6.82	Northern Area	.	district47
62	0.587787	7.12771	4.45526	0.128	11.33	7.73181	8.80892	3.8712	1.60944	9.59907	5.52146	2020	4.42	Northern Area	Steel and Building Materials	district53
63	0.405465	6.3972	3.92526	0.254	11.32	8.51006	7.37234	3.7495	2.19722	11.766	7.31322	2023	4.58	Southern Area	Energy Supply	district25
64	1.09861	6.04025	4.443	0.491	11.22	9.8177	8.51764	5.84967	2.48491	9.71002	5.70378	2022	3.7	Southern Area	Transportation Equipment	district77
65	0.788457	7.20737	2.7862	0.004	12.77	7.44848	8.36409	5.37528	4.45435	9.18912	6.39693	2020	3.92	Northern Area	High-Tech	district70
66	1.25276	5.22206	6.37173	0.237	11.55	9.90406	8.45398	2.19722	1.09861	9.55606	5.90263	2019	4.92	Northern Area	.	district69
67	1.09861	6.78142	4.78356	0.315	11.1	10.0838	9.16771	0.916291	1.09861	9.049	5.3769	2020	4.71	Northern Area	.	district7
68	0.587787	5.70378	5.55442	0.645	11.26	7.84532	7.73838	5.92859	1.79176	10.1256	5.70378	2022	3.62	Southwest Area	Machinery and Equipment	district83
69	0.530628	6.29815	3.95249	0.274	11.67	8.16969	8.7104	5.0689	2.56495	10.0715	5.8861	2019	4.48	Northern Area	.	district63
70	0.470004	6.27268	3.23002	0.47	11.21	8.70891	8.8043	2.44235	1.09861	11.301	6.55108	2023	3.77	Northern Area	Raw Materials Processing	district12
71	0.470004	5.75666	3.6181	0.812	11.08	7.91013	7.91362	3.78419	1.38629	8.43728	5.39363	2021	3.22	Southwest Area	Others	district99
72	1.16315	6.04053	5.53182	0.234	11.81	9.98023	9.08233	6.95368	2.19722	10.8157	5.70378	2022	5.23	Northern Area	High-Tech	district41
73	0.470004	5.92703	5.13392	0.401	11.46	8.18973	7.83963	3.4012	1.79176	9.6839	5.48064	2021	4.51	Southwest Area	Raw Materials Processing	district82
74	0.587787	4.97119	5.13392	0.401	11.46	7.71533	7.34071	2.77259	2.48491	9.36905	5.70378	2021	4.51	Southwest Area	Raw Materials Processing	district82
75	0.530628	8.22285	6.08978	0.149	12.03	8.67997	8.93701	2.07944	0	7.16935	5.70378	2019	6.12	Northern Area	.	district26
76	1.09861	6.04025	4.443	0.491	11.22	9.7829	8.5911	5.45367	2.48491	9.31263	5.70378	2022	3.7	Southern Area	Machinery and Equipment	district77
77	1.09861	6.10357	4.97077	0.239	11.43	9.98583	9.07728	6.71052	1.79176	10.5092	5.59842	2022	4.96	Northern Area	.	district67
78	0.470004	6.11054	4.30657	0.516	11.29	8.58357	8.15629	3.02042	1.09861	9.63214	6.38688	2023	3.28	Southwest Area	Raw Materials Processing	district34
79	1.25276	7.02563	4.5317	0.177	12.18	9.86525	8.15994	6.56738	2.56495	9.44383	6.68461	2022	4.92	Northern Area	Food and Textiles	district14
80	1.09861	6.77425	4.78356	0.315	11.1	10.085	9.1687	0.916291	1.09861	10.0617	5.3769	2020	4.71	Northern Area	.	district7
81	0.470004	5.92821	5.13392	0.401	11.46	7.90425	7.35431	3.157	2.19722	8.04431	5.14749	2021	4.51	Southwest Area	Others	district82
82	1.09861	6.04025	3.7817	0.488	11.27	9.85875	8.32874	3.43399	2.07944	9.63135	5.70378	2023	3.71	Southern Area	Machinery and Equipment	district77
83	0.470004	6.8926	2.80694	0.837	11	7.79262	7.67247	4.2697	2.19722	8.36334	5.16479	2019	3.17	Southwest Area	.	district99
84	1.09861	6.17181	5.01175	0.373	11.75	9.9536	8.62545	5.12694	3.2581	8.85266	5.59931	2022	4.26	Northern Area	Food and Textiles	district27
85	1.09861	8.01102	3.55607	0.267	10.99	9.83284	9.55755	3.70011	1.94591	5.56754	5.33754	2022	3.84	Southern Area	Others	district62
86	0.587787	5.05082	6.16951	0.12	11.97	8.1489	8.24546	3.09104	1.60944	10.6431	5.76205	2019	6.82	Northern Area	.	district47
87	0.470004	3.6874	5.60615	0.611	11.38	7.92054	7.40143	4.06044	2.3979	11.9607	5.70378	2019	4.44	Southwest Area	.	district82
88	1.16315	5.5657	4.33446	0.215	11.7	10.0714	8.19932	0.693147	2.30259	9.66282	6.23048	2019	5.2	Northern Area	.	district81
89	1.09861	6.10374	4.97077	0.239	11.43	10.073	9.24497	7.10538	1.09861	10.9043	5.59842	2022	4.96	Northern Area	Others	district67
90	0.470004	6.50158	4.33176	0.378	11.13	8.06486	7.57131	8.16934	3.09104	11.571	6.45677	2022	3.85	Southern Area	Raw Materials Processing	district54
91	0.470004	6.27114	3.23002	0.47	11.21	8.70314	8.82314	2.3979	1.09861	10.7783	6.39359	2023	3.77	Northern Area	Raw Materials Processing	district12
92	0.470004	6.47019	5.34023	0.177	11.47	8.40202	8.57379	3.54096	1.60944	9.91388	5.94017	2019	5.29	Northern Area	.	district19
93	1.09861	6.35647	5.37842	0.423	11.74	10.2295	7.9125	6.44254	1.60944	9.98797	5.99146	2022	4.22	Northern Area	High-Tech	district95
94	0.587787	6.4578	3.3472	0.258	10.93	8.19828	7.78099	3.88156	2.48491	8.80463	6.55108	2023	4.44	Southern Area	Raw Materials Processing	district79
95	0.405465	5.59842	4.1289	0.522	11.24	8.54877	8.10092	2.91777	0.693147	9.21034	5.75978	2022	3.27	Southwest Area	Energy Supply	district34
96	1.09861	6.62007	3.90417	0.254	11.22	9.97152	7.27755	1.38629	0.693147	8.60703	5.56068	2021	4.58	Southern Area	Food and Textiles	district56
97	1.09861	7.0101	3.90417	0.254	11.22	9.96775	7.17019	1.38629	0.693147	7.61634	5.59842	2021	4.58	Southern Area	Steel and Building Materials	district56
98	1.25276	6.04558	4.72619	0.338	11.46	9.98162	8.40733	3.49651	0	8.47303	5.99146	2021	4.09	Northern Area	Others	district28
99	0.470004	5.92749	4.6134	0.177	10.71	8.15873	7.95887	3.78419	2.07944	10.0673	5.48064	2020	3.97	Southwest Area	Raw Materials Processing	district49
100	1.09861	6.10381	4.97077	0.239	11.43	10.0345	9.1799	7.39541	2.07944	11.1945	5.87793	2022	4.96	Northern Area	Machinery and Equipment	district67
101	0.693147	6.55934	3.80097	0.378	11.19	7.6547	7.0828	3.63759	2.19722	9.71148	6.04083	2023	3.85	Southern Area	Raw Materials Processing	district54
102	1.38629	5.54573	6.16951	0.12	11.97	9.40423	6.99947	4.15888	3.04452	10.1908	6.90776	2019	6.82	Northern Area	.	district47
103	1.09861	6.04025	4.443	0.491	11.22	9.81294	8.53461	2.3979	2.07944	9.50874	5.70378	2022	3.7	Southern Area	Machinery and Equipment	district77
104	0.693147	8.02134	6.24424	0.344	11.61	7.7943	8.26188	3.7612	2.48491	7.4524	5.84354	2019	4.88	Northern Area	.	district21
105	1.09861	6.34611	5.50604	0.232	11.76	9.82674	8.70793	3.89182	3.21888	9.49755	5.59842	2021	5.22	Northern Area	Machinery and Equipment	district41
106	1.09861	6.35649	5.37842	0.423	11.74	10.1998	8.20557	7.0282	1.79176	10.5743	5.99146	2022	4.22	Northern Area	Steel and Building Materials	district95
107	0.587787	6.62055	3.14787	0.258	10.83	8.14424	7.30624	6.47851	1.38629	9.75991	5.97203	2022	4.44	Southern Area	Raw Materials Processing	district79
108	1.09861	6.71058	3.23002	0.47	11.21	10.1602	6.26175	3.21888	1.38629	10.288	6.21461	2023	3.77	Northern Area	Others	district12
109	1.16315	6.53045	4.79364	0.426	11.85	9.88007	8.19627	2.0149	1.94591	8.09599	5.8861	2022	4.23	Northern Area	Food and Textiles	district35
110	1.09861	5.84932	4.48036	0.168	10.97	9.80479	8.06765	6.92742	2.3979	10.9806	5.85793	2022	3.95	Southern Area	Others	district91
111	0.405465	5.41611	5.55442	0.645	11.26	8.67052	8.45481	6.06473	0	10.5498	5.70378	2022	3.62	Southwest Area	Energy Supply	district83
112	1.09861	6.35783	5.37842	0.423	11.74	10.0796	8.14592	5.09987	2.07944	8.63941	5.99146	2022	4.22	Northern Area	Others	district95
113	1.09861	6.3562	5.37842	0.423	11.74	10.2116	8.04421	7.56553	1.79176	11.1123	5.99146	2022	4.22	Northern Area	High-Tech	district95
114	1.09861	3.78312	4.59088	0.131	11.92	10.0048	8.8953	3.3322	1.09861	11.0797	5.19296	2019	4.61	Northern Area	.	district50
115	0.693147	6.4814	3.84042	0.38	10.98	7.76102	7.43807	3.49651	2.07944	10.4868	6.25273	2020	3.84	Southern Area	Raw Materials Processing	district54
116	0.470004	6.52896	3.23683	0.12	12.37	8.73637	8.02945	3.3673	1.09861	10.1544	6.00881	2019	3.77	Northern Area	.	district94
117	1.25276	6.13163	4.72619	0.338	11.46	9.76264	7.56656	3.77276	0.693147	8.51679	5.99146	2021	4.09	Northern Area	Transportation Equipment	district28
118	1.09861	6.35647	4.99342	0.422	11.78	10.2314	7.83372	2.52573	1.79176	10.2266	6.21461	2023	4.22	Northern Area	Steel and Building Materials	district95
119	1.09861	5.84932	4.81855	0.593	11.24	9.74061	8.45295	7.95302	2.70805	12.0068	5.69373	2022	3.91	Southwest Area	Food and Textiles	district58
120	0.788457	6.43958	5.37842	0.423	11.74	7.3866	7.77037	6.89972	2.07944	10.3626	5.99146	2022	4.22	Northern Area	Machinery and Equipment	district95
121	1.09861	6.04026	4.443	0.491	11.22	9.8166	8.53381	6.19476	1.60944	10.056	5.70378	2022	3.7	Southern Area	Machinery and Equipment	district77
122	0.916291	5.4139	4.06825	0.496	11	9.84571	8.4038	2.77259	2.07944	10.4125	4.60517	2020	3.7	Southern Area	Machinery and Equipment	district77
123	1.09861	6.10356	4.97077	0.239	11.43	10.053	9.21568	9.07521	1.60944	12.875	5.80061	2022	4.96	Northern Area	Others	district67
124	0.470004	6.882	5.47078	0.265	11.24	8.0352	6.0179	3.73767	2.07944	8.17188	5.48064	2019	4.75	Southern Area	.	district92
125	1.25276	6.51915	3.87935	0.212	11.34	9.63274	7.2474	2.83321	1.60944	10.4143	6.10925	2023	5.03	Southern Area	Machinery and Equipment	district72
126	0.530628	6.87005	4.5898	0.119	12.4	8.3537	7.55018	3.13549	1.79176	12.1445	5.53733	2020	4.42	Northern Area	Steel and Building Materials	district16
127	1.16315	6.04041	5.53182	0.234	11.81	9.97804	9.13534	7.68547	1.60944	11.5481	5.70378	2022	5.23	Northern Area	High-Tech	district41
128	1.09861	4.50053	4.4259	0.13	11.91	9.81298	7.32787	4.21951	4.14313	11.0423	6.10925	2019	5.24	Northern Area	.	district14
129	0.470004	5.42004	3.2911	0.191	11.63	8.28343	7.94434	2.3979	1.79176	9.03205	5.48064	2021	3.97	Southwest Area	Raw Materials Processing	district49
130	0.693147	6.25343	6.16951	0.12	11.97	7.92885	7.74323	3.55535	2.07944	9.21533	5.9135	2019	6.82	Northern Area	.	district47
131	1.19089	5.31173	4.29041	0.123	11.49	9.58598	9.14009	2.3979	2.3979	10.0562	5.49306	2019	4.14	Southwest Area	.	district71
132	0.405465	5.12397	5.10194	0.194	11.7	8.57372	8.32833	6.38346	0.693147	11.1613	5.70378	2022	3.99	Southwest Area	Energy Supply	district49
133	1.09861	6.34561	4.6714	0.119	11.83	10.0011	8.91549	3.3322	1.09861	9.44676	5.19296	2020	4.7	Northern Area	Food and Textiles	district50
134	0.587787	6.13786	6.24424	0.344	11.61	8.12645	8.98026	4.12713	3.04452	9.76039	5.9145	2019	4.88	Northern Area	.	district21
135	0.470004	5.92693	5.10194	0.194	11.7	8.23432	7.90538	6.2385	2.07944	10.2131	5.70378	2022	3.99	Southwest Area	Raw Materials Processing	district49
136	1.09861	6.04026	3.7817	0.488	11.27	9.81793	8.54783	2.3979	1.94591	9.69172	5.70378	2023	3.71	Southern Area	High-Tech	district77
137	1.09861	6.04026	3.7817	0.488	11.27	9.80431	8.56578	2.56495	1.94591	10.387	5.62521	2023	3.71	Southern Area	Machinery and Equipment	district77
138	1.09861	6.10372	4.97077	0.239	11.43	10.0783	9.27694	8.0515	1.09861	11.851	5.80061	2022	4.96	Northern Area	Transportation Equipment	district67
139	1.25276	5.04425	4.33446	0.215	11.7	9.85975	8.3738	3.46574	2.3979	10.4405	6.90776	2019	5.2	Northern Area	.	district81
140	0.470004	6.11153	2.86266	0.659	11.27	8.45908	7.74656	3.46574	0.693147	8.36358	5.79909	2021	2.97	Southwest Area	Raw Materials Processing	district89
141	0.788457	7.21002	2.11594	0.001	12.04	8.25862	8.10364	5.86079	1.60944	8.5514	6.68461	2022	4.77	Northern Area	High-Tech	district42
142	1.09861	5.52943	5.25649	0.255	11.25	9.68989	7.36904	6.51174	2.77259	10.8843	5.99146	2022	4.58	Southern Area	Steel and Building Materials	district25
143	1.09861	5.83482	3.7817	0.488	11.27	9.78978	8.56646	2.70805	2.07944	10.752	5.70378	2023	3.71	Southern Area	High-Tech	district77
144	0.470004	5.92699	5.13392	0.401	11.46	8.325	8.07925	3.59731	2.07944	10.3949	5.48064	2021	4.51	Southwest Area	Raw Materials Processing	district82
145	1.09861	6.35615	5.37842	0.423	11.74	10.1975	8.22167	8.462	1.60944	12.0091	5.99146	2022	4.22	Northern Area	Steel and Building Materials	district95
146	1.09861	5.83482	3.7817	0.488	11.27	9.80481	8.57986	2.56495	1.94591	10.5989	5.68711	2023	3.71	Southern Area	Machinery and Equipment	district77
147	0.741937	6.25767	4.48949	0.305	11.16	7.58671	8.16665	6.14185	2.07944	9.78552	6.06379	2022	4.69	Southern Area	High-Tech	district4
148	0.470004	8.05054	5.60615	0.415	11.38	8.2994	7.97019	3.21888	1.79176	7.08841	5.70378	2019	4.44	Southwest Area	.	district82
149	1.09861	6.11094	4.6089	0.258	11.59	9.99121	8.85917	5.43154	3.21888	9.2197	5.95324	2022	4.44	Northern Area	Food and Textiles	district30
150	0.470004	5.92693	5.13392	0.401	11.46	8.33259	8.07861	2.25129	2.07944	9.91265	5.48064	2021	4.51	Southwest Area	Raw Materials Processing	district82
151	1.25276	6.46023	4.79364	0.426	11.85	9.85464	7.49085	6.32436	0.693147	9.76582	6.53379	2022	4.23	Northern Area	High-Tech	district35
152	1.09861	6.04026	3.7817	0.488	11.27	9.80458	8.60659	2.56495	1.94591	10.1914	5.70378	2023	3.71	Southern Area	Machinery and Equipment	district77
153	0.587787	5.70378	4.44755	0.649	11.37	8.32189	8.11159	2.91777	1.38629	10.4142	6.04025	2023	3.6	Southwest Area	Food and Textiles	district101
154	0.530628	6.80174	2.82985	0.638	11.18	7.91045	7.83982	3.11352	2.30259	8.75226	5.37528	2021	3.63	Southwest Area	Others	district83
155	0.405465	8.224	4.45421	0.254	11.22	8.53001	7.72809	7.44437	1.79176	10.7272	7.29437	2022	4.58	Southern Area	Others	district56
156	1.16315	6.64903	5.0527	0.185	11.49	9.87645	8.22493	8.44053	3.04452	11.6948	6.21461	2022	5.35	Northern Area	High-Tech	district81
157	0.916291	4.2214	5.44543	0.228	11.47	10.132	6.93098	2.97041	1.79176	11.1026	5.29832	2020	4.68	Northern Area	High-Tech	district63
158	1.22964	4.57069	4.29041	0.123	11.49	9.61013	9.17715	1.79176	2.07944	10.7285	5.49306	2019	4.14	Southwest Area	.	district71
159	1.06471	6.10975	4.9231	0.268	11.69	10.1046	8.24198	3.11352	1.94591	11.4808	5.71373	2023	4.71	Northern Area	High-Tech	district63
160	1.09861	6.58982	4.6714	0.119	11.83	9.91391	9.00458	3.02042	1.60944	10.3756	5.19296	2020	4.7	Northern Area	Food and Textiles	district50
161	1.09861	6.14224	2.5937	0.191	12.4	9.82103	6.60122	3.88156	2.3979	9.90758	5.70378	2019	3.27	Northern Area	.	district57
162	0.470004	4.53948	6.24424	0.344	11.61	8.56935	6.79171	3.46574	0.693147	11.1859	5.79909	2019	4.88	Northern Area	.	district21
163	1.1314	6.69703	5.08038	0.375	11.69	9.93586	7.89773	6.80354	2.19722	10.0089	6.17379	2022	4.01	Northern Area	High-Tech	district40
164	0.470004	6.26769	2.86266	0.659	11.27	8.48091	7.77703	3.31419	0.693147	8.86715	5.70378	2021	2.97	Southwest Area	Transportation Equipment	district89
165	0.470004	5.31501	5.60615	0.415	11.38	8.25195	7.9047	3.27714	1.79176	9.82239	5.70378	2019	4.44	Southwest Area	.	district82
166	0.470004	5.88409	5.60615	0.415	11.38	8.27107	7.93554	3.23868	1.79176	9.2535	5.70378	2019	4.44	Southwest Area	.	district82
167	0.470004	6.27661	3.23683	0.12	12.37	8.88722	8.52635	2.44235	0.693147	10.2462	5.90536	2019	3.77	Northern Area	.	district94
168	1.09861	6.35935	5.37842	0.423	11.74	9.93735	8.27266	5.46171	2.3979	9.00159	5.99146	2022	4.22	Northern Area	High-Tech	district95
169	1.22378	6.31897	4.85798	0.371	11.78	9.35348	6.92236	6.42351	2.89037	10.0064	5.99146	2022	4.19	Northern Area	High-Tech	district22
170	0.530628	6.93537	2.59747	0.472	11.01	8.25605	8.37337	2.56495	1.09861	9.47539	5.48064	2020	3.77	Northern Area	Steel and Building Materials	district12
171	0.693147	5.95447	3.83298	0.343	11.41	8.97031	9.27903	2.3979	0	11.3091	7.39958	2023	3.66	Northern Area	Transportation Equipment	district1
172	0.470004	5.70378	4.44755	0.649	11.37	8.57794	8.02333	2.07944	0.693147	10.0726	5.70378	2023	3.6	Southwest Area	Food and Textiles	district101
173	0.693147	6.45971	4.21416	0.262	11.68	7.58897	8.75574	3.43399	1.38629	7.52132	5.59842	2020	4.06	Northern Area	High-Tech	district24
174	1.16315	6.45625	4.83869	0.43	11.8	9.79015	8.12043	3.21888	2.3979	9.39266	6.06146	2021	4.22	Northern Area	Raw Materials Processing	district35
175	0.470004	5.70378	5.02399	0.644	11.28	8.53038	8.14323	2.74084	0.693147	10.551	5.70378	2021	3.59	Southwest Area	High-Tech	district101
176	0.530628	6.51177	4.56984	0.346	11.3	7.71815	7.37211	4.2697	2.19722	8.11462	5.12396	2019	3.88	Southwest Area	.	district8
177	0.587787	7.74572	4.56984	0.346	11.3	7.66311	8.3372	3.3499	1.94591	7.28084	5.20401	2019	3.88	Southwest Area	.	district8
178	0.470004	5.65806	5.60615	0.415	11.38	8.27626	7.93782	3.21888	1.79176	9.48022	5.70378	2019	4.44	Southwest Area	.	district82
179	1.09861	6.04025	4.48036	0.168	10.97	9.7763	8.12596	6.23507	2.19722	10.0963	5.99146	2022	3.95	Southern Area	Others	district91
180	1.25276	6.58281	4.89287	0.234	11.86	9.71144	7.78212	3.88156	2.07944	8.40827	6.19848	2023	5.23	Northern Area	Machinery and Equipment	district41
181	0.530628	6.55929	4.56984	0.346	11.3	7.7273	7.35639	4.24133	2.19722	8.06715	5.12396	2019	3.88	Southwest Area	.	district8
182	1.25276	6.51474	3.87935	0.212	11.34	9.57553	7.05556	2.67415	1.09861	7.74999	5.70378	2023	5.03	Southern Area	Food and Textiles	district72
183	0.470004	5.70378	3.19366	0.634	10.93	7.95134	7.79634	3.29584	2.30259	9.86194	5.17048	2020	3.62	Southwest Area	Others	district83
184	0.587787	6.50731	4.17922	0.258	11.56	8.71161	8.57427	2.91777	0.693147	10.9761	5.85793	2023	4.18	Northern Area	High-Tech	district5
185	0.587787	6.42985	4.50727	0.238	11.46	8.63282	8.51318	3.09104	0.693147	11.6695	5.85793	2020	4.15	Northern Area	High-Tech	district5
186	1.25276	5.92715	4.34011	0.209	11.81	9.58946	8.78349	2.91777	2.3979	10.4165	5.99146	2021	5.71	Northern Area	High-Tech	district76
187	0.470004	5.12405	5.13392	0.401	11.46	8.69096	8.47901	2.44235	0.693147	11.1075	5.70378	2021	4.51	Southwest Area	High-Tech	district82
188	1.09861	6.04025	3.7817	0.488	11.27	9.78828	8.61783	2.60269	1.94591	9.85061	5.79909	2023	3.71	Southern Area	Machinery and Equipment	district77
189	1.16315	6.46278	4.79364	0.426	11.85	9.79353	7.88478	4.60517	1.38629	8.03583	5.85793	2022	4.23	Northern Area	Food and Textiles	district35
190	1.09861	6.1039	4.34151	0.236	11.45	9.98188	9.03564	3.3673	1.09861	10.8027	5.59842	2023	4.97	Northern Area	High-Tech	district67
191	0.530628	5.68701	3.54182	0.406	10.8	7.76778	8.20934	3.79549	0	8.53876	5.12396	2020	3.93	Southern Area	Steel and Building Materials	district96
192	1.09861	7.71599	5.62002	0.187	12.78	9.98078	7.95175	4.89648	2.07944	8.68322	5.58184	2022	3.05	Northern Area	Machinery and Equipment	district31
193	1.09861	6.1028	4.97077	0.239	11.43	9.96446	8.99156	6.37758	0.693147	10.1766	5.59842	2022	4.96	Northern Area	Transportation Equipment	district67
194	1.09861	4.53	4.77761	0.311	12.28	9.76264	7.04186	3.11352	1.60944	9.93857	5.70378	2019	3.81	Northern Area	.	district20
195	1.38629	6.86608	3.95697	0.019	11.59	9.24557	8.07465	5.20126	3.43399	10.1591	6.68461	2020	5	Northern Area	.	district59
196	0.470004	5.70378	4.44755	0.649	11.37	8.48349	7.88588	2.77259	1.38629	9.90494	5.70378	2023	3.6	Southwest Area	Raw Materials Processing	district101
197	0.470004	5.92698	3.2911	0.191	11.63	8.75953	8.56281	3.3673	0.693147	11.8117	5.70378	2021	3.97	Southwest Area	High-Tech	district49
198	0.470004	5.70378	4.44755	0.649	11.37	8.55739	7.99436	2.48491	1.09861	10.7218	5.70378	2023	3.6	Southwest Area	Raw Materials Processing	district101
199	1.16315	6.69703	4.7445	0.374	11.71	9.94562	7.68633	3.85015	1.09861	10.0497	6.17379	2023	4.02	Northern Area	Machinery and Equipment	district40
200	0.788457	6.63347	4.6089	0.258	11.59	8.06238	8.35215	6.92215	1.60944	10.1912	6.21461	2022	4.44	Northern Area	High-Tech	district30
201	1.09861	6.04041	5.53182	0.234	11.81	9.97824	9.15747	7.50329	2.48491	11.3658	5.70378	2022	5.23	Northern Area	High-Tech	district41
202	0.470004	5.17339	2.608	0.536	10.98	8.36186	7.72875	3.51155	1.09861	10.1462	5.63479	2019	3.24	Southwest Area	.	district34
203	0.530628	6.49845	4.56984	0.346	11.3	7.77599	7.28168	4.24133	2.07944	8.128	5.12396	2019	3.88	Southwest Area	.	district8
204	1.43508	6.78695	4.23527	0.179	11.49	9.59074	8.18595	3.43399	0.693147	8.06884	5.70378	2021	4.99	Southern Area	Food and Textiles	district10
205	1.09861	6.30744	5.55351	0.269	11.64	9.86084	8.42952	4.8752	2.94444	8.46358	6.04501	2022	4.7	Northern Area	High-Tech	district63
206	0.693147	7.42776	5.18655	0.239	11.29	7.79636	9.18988	4.12713	1.09861	9.62945	5.70378	2020	4.95	Northern Area	Machinery and Equipment	district67
207	0.916291	6.39859	3.55607	0.267	10.99	8.37669	9.00823	4.91547	0.693147	8.413	8.00637	2022	3.84	Southern Area	Food and Textiles	district62
208	1.09861	6.1146	5.01175	0.373	11.75	9.84408	8.96733	5.36364	2.83321	9.14783	5.66988	2022	4.26	Northern Area	Food and Textiles	district27
209	1.09861	6.17587	5.11754	0.542	11.3	9.87263	8.44593	5.21308	0.693147	8.93525	5.70378	2022	4.06	Southern Area	Raw Materials Processing	district15
210	1.09861	9.21034	4.99342	0.422	11.78	10.048	7.80515	2.77259	2.07944	6.60259	5.99146	2023	4.22	Northern Area	Machinery and Equipment	district95
211	0.470004	6.80265	3.14787	0.258	10.83	8.08797	7.21131	5.73818	2.77259	8.83579	5.48064	2022	4.44	Southern Area	Steel and Building Materials	district79
212	1.09861	6.35652	5.37842	0.423	11.74	10.0576	7.69152	6.87161	1.09861	10.4175	5.99146	2022	4.22	Northern Area	Machinery and Equipment	district95
213	0.530628	6.10925	4.97493	0.179	12.44	8.97216	10.0699	1.8718	0	8.86234	5.37528	2021	3.04	Northern Area	Transportation Equipment	district31
214	1.09861	6.35678	4.99342	0.422	11.78	10.0446	7.49714	2.77259	1.79176	10.0599	6.21461	2023	4.22	Northern Area	High-Tech	district95
215	1.09861	8.50391	4.99342	0.422	11.78	10.2314	7.83372	2.52573	1.79176	10.6646	6.21461	2023	4.22	Northern Area	Steel and Building Materials	district95
216	0.916291	5.01064	3.22606	0.606	11.23	10.3171	8.81072	4.3308	1.09861	9.2104	5.29832	2022	2.88	Southern Area	Food and Textiles	district74
217	1.16315	6.65929	5.08038	0.375	11.69	9.82315	8.83808	6.42044	1.38629	9.66301	5.99146	2022	4.01	Northern Area	Food and Textiles	district40
218	0.530628	5.84642	4.56984	0.346	11.3	7.75949	7.30722	4.2485	2.07944	8.78002	5.12396	2019	3.88	Southwest Area	.	district8
219	1.09861	5.78388	3.75674	0.495	11.39	10.1694	7.81002	2.97041	0.693147	8.38229	6.10925	2020	3.79	Northern Area	Others	district38
220	0.641854	5.99545	4.08186	0.502	11.53	8.61754	8.509	3.13549	0.693147	9.54817	5.99645	2023	3.79	Northern Area	Steel and Building Materials	district38
221	1.09861	6.38729	5.37842	0.423	11.74	10.2274	8.02663	6.22851	0.693147	9.74273	6.21461	2022	4.22	Northern Area	Steel and Building Materials	district95
222	0.693147	6.53175	4.57502	0.243	11.49	8.28266	7.47701	3.77276	1.60944	9.59431	6.10925	2020	4.42	Northern Area	High-Tech	district30
223	1.09861	6.04028	5.53182	0.234	11.81	10.0181	9.29243	5.63835	2.07944	9.498	5.79301	2022	5.23	Northern Area	Transportation Equipment	district41
224	0.693147	6.95655	4.33286	0.231	13.1	8.32819	7.5067	6.85396	2.48491	9.79985	6.50279	2019	3.7	Northern Area	.	district16
225	0.530628	5.94259	4.56984	0.346	11.3	7.77899	7.27689	4.24133	2.07944	8.68389	5.12396	2019	3.88	Southwest Area	.	district8
226	0.955511	4.57626	4.56984	0.346	11.3	9.83324	8.42042	3.41773	2.07944	11.0829	5.24175	2019	3.88	Southwest Area	.	district8
227	0.641854	5.99471	4.08186	0.502	11.53	8.60923	8.48928	3.17805	0.693147	8.56274	5.99645	2023	3.79	Northern Area	Steel and Building Materials	district38
228	0.788457	8.27503	3.19231	0.188	11.68	8.34196	9.0301	9.99723	0	11.6256	6.21461	2022	4.16	Northern Area	High-Tech	district88
229	0.741937	4.90091	4.1599	0.522	11.69	7.5104	8.3739	3.88156	2.3979	10.5728	5.99146	2019	3.81	Northern Area	.	district65
230	1.09861	7.18696	4.91364	0.238	11.39	10.0132	9.37234	0.405465	1.09861	9.1935	5.59842	2021	4.96	Northern Area	Machinery and Equipment	district67
231	1.09861	6.04025	4.48036	0.168	10.97	9.79062	8.0687	6.75095	1.60944	10.613	5.99146	2022	3.95	Southern Area	Others	district91
232	1.16315	6.66448	4.20198	0.388	11.97	9.9613	8.04407	3.49651	1.94591	11.3704	6.21461	2023	4.38	Northern Area	High-Tech	district93
233	0.530628	6.43562	4.56984	0.346	11.3	7.82333	7.19961	4.26268	2.07944	8.19091	5.12396	2019	3.88	Southwest Area	.	district8
234	1.09861	6.58045	4.17922	0.258	11.56	10.4393	8.37054	0.916291	0	8.74799	6.04025	2023	4.18	Northern Area	Raw Materials Processing	district5
235	0.530628	5.83593	4.06825	0.496	11	8.29068	8.31464	1.94591	0	8.2107	5.12396	2020	3.7	Southern Area	Steel and Building Materials	district77
236	0.587787	7.61444	3.23683	0.12	12.37	8.58582	7.77386	3.52636	1.09861	8.84434	5.70378	2019	3.77	Northern Area	.	district94
237	1.09861	9.30474	4.45421	0.254	11.22	9.8359	8.80566	6.85006	1.09861	7.44775	5.56068	2022	4.58	Southern Area	.	district56
238	0.530628	6.39714	4.28334	0.306	11.68	8.60717	8.59675	3.91202	2.77259	10.1547	6.65647	2023	4.66	Northern Area	Energy Supply	district51
239	1.09861	6.80247	5.01175	0.373	11.75	9.8803	7.49846	7.33498	2.3979	10.4354	5.70378	2022	4.26	Northern Area	Food and Textiles	district27
240	1.09861	9.30383	4.45421	0.254	11.22	9.83513	8.8095	6.84916	1.09861	7.44775	5.56068	2022	4.58	Southern Area	.	district56
241	1.09861	6.68953	4.05987	0.178	11.63	9.98622	8.77369	2.91777	0.693147	8.32595	5.73657	2023	4.99	Southern Area	Food and Textiles	district10
242	0.916291	5.01064	3.22606	0.606	11.23	10.3119	8.79574	4.91268	2.30259	9.79815	5.39363	2022	2.88	Southern Area	Raw Materials Processing	district74
243	1.09861	6.36629	5.37842	0.423	11.74	9.89957	8.49313	3.3322	1.79176	6.83303	5.99146	2022	4.22	Northern Area	High-Tech	district95
244	0.405465	5.58867	5.44543	0.228	11.47	8.72104	7.59966	4.12713	1.60944	10.0351	6.76041	2020	4.68	Northern Area	Food and Textiles	district63
245	1.09861	6.57939	4.17922	0.258	11.56	10.4423	8.39485	0.916291	0	9.29918	6.04025	2023	4.18	Northern Area	Raw Materials Processing	district5
246	0.587787	4.97312	2.82985	0.638	11.18	7.86665	7.55167	3.48124	2.56495	8.60667	5.70378	2021	3.63	Southwest Area	Raw Materials Processing	district83
247	0.530628	6.08842	4.56984	0.346	11.3	7.81402	7.2157	4.2485	2.07944	8.53798	5.12396	2019	3.88	Southwest Area	.	district8
248	0.530628	5.83842	3.23683	0.12	12.37	8.77313	8.10207	3.3322	1.09861	10.6909	5.94017	2019	3.77	Northern Area	.	district94
249	1.02962	6.11033	5.24159	0.258	11.6	10.0771	7.92243	3.61092	2.30259	10.5266	5.84354	2021	4.7	Northern Area	Raw Materials Processing	district63
250	0.470004	5.60947	4.39402	0.191	11.71	8.65527	8.51137	2.70805	1.94591	11.0388	6.21461	2023	4	Southwest Area	Raw Materials Processing	district49
251	0.587787	3.84804	6.08978	0.149	12.03	8.58013	8.73208	3.89182	0.693147	11.4439	5.85793	2019	6.12	Northern Area	.	district26
252	0.530628	6.40022	4.56984	0.346	11.3	7.84041	7.16563	4.25561	2.07944	8.22631	5.12396	2019	3.88	Southwest Area	.	district8
253	0.587787	4.96982	2.82985	0.638	11.18	7.8439	7.51663	2.30259	2.63906	9.37042	5.70378	2021	3.63	Southwest Area	Machinery and Equipment	district83
254	1.09861	6.58341	4.48036	0.168	10.97	9.69926	8.36454	6.68643	2.83321	10.0053	6.10925	2022	3.95	Southern Area	Food and Textiles	district91
255	0.530628	6.20382	4.56984	0.346	11.3	7.83045	7.19132	4.27667	2.07944	8.42266	5.12396	2019	3.88	Southwest Area	.	district8
256	0.530628	5.83491	4.06825	0.496	11	8.31845	8.34172	1.94591	0	8.21171	5.12396	2020	3.7	Southern Area	Steel and Building Materials	district77
257	0.530628	5.84095	4.06825	0.496	11	8.30673	8.31661	1.79176	0	8.20567	5.12396	2020	3.7	Southern Area	Steel and Building Materials	district77
258	0.530628	5.83821	4.06825	0.496	11	8.30673	8.31661	1.79176	0	8.20841	5.12396	2020	3.7	Southern Area	Steel and Building Materials	district77
259	1.09861	5.99976	5.37842	0.423	11.74	10.0533	7.79104	6.96035	0.693147	10.8631	5.99146	2022	4.22	Northern Area	Machinery and Equipment	district95
260	1.09861	6.73291	4.97077	0.239	11.43	9.62431	7.50363	5.76832	1.79176	8.93577	5.59842	2022	4.96	Northern Area	.	district67
261	1.02962	5.35032	5.44543	0.228	11.47	10.0354	8.51471	3.09104	1.60944	8.80523	5.63479	2020	4.68	Northern Area	Steel and Building Materials	district63
262	0.693147	5.7044	5.55442	0.645	11.26	7.84728	7.752	5.70877	0	9.90454	5.70378	2022	3.62	Southwest Area	Food and Textiles	district83
263	0.470004	5.70378	5.02399	0.644	11.28	8.59077	7.98506	2.83321	0.693147	8.81135	5.70378	2021	3.59	Southwest Area	Others	district101
264	1.09861	6.58341	4.48036	0.168	10.97	9.78837	8.64604	6.65261	1.60944	9.97139	5.92693	2022	3.95	Southern Area	Food and Textiles	district91
265	0.530628	5.7531	3.6181	0.812	11.08	7.82303	8.04004	3.89182	1.94591	9.17098	5.12396	2021	3.22	Southwest Area	Steel and Building Materials	district99
266	0.470004	5.70378	4.06565	0.649	11.31	8.54221	8.0697	5.32352	1.09861	9.51834	5.70378	2022	3.6	Southwest Area	Raw Materials Processing	district101
267	1.09861	6.13556	4.57502	0.243	11.49	9.87213	7.32027	2.70805	1.79176	8.58821	5.85793	2020	4.42	Northern Area	Steel and Building Materials	district30
268	0.470004	5.92693	4.60151	0.54	11.26	8.01009	5.81192	3.77276	2.07944	8.23004	5.17048	2021	4.06	Southern Area	Others	district15
269	0.693147	6.10972	4.45532	0.305	11.5	7.72998	8.82897	2.94444	0	10.5934	5.59842	2020	4.04	Northern Area	High-Tech	district86
270	1.09861	6.24688	5.37842	0.423	11.74	9.65149	6.68999	5.3822	2.83321	9.0342	5.99146	2022	4.22	Northern Area	High-Tech	district95
271	0.788457	7.01116	4.05987	0.178	11.63	7.81797	7.93477	3.52636	2.19722	8.18312	6.39693	2023	4.99	Southern Area	Machinery and Equipment	district10
272	0.788457	6.9674	6.37173	0.237	11.55	7.40763	7.7277	4.08598	2.48491	8.32312	5.99146	2019	4.92	Northern Area	.	district69
273	0.788457	6.43942	5.37842	0.423	11.74	7.65089	7.7438	6.07074	1.79176	9.5325	5.99146	2022	4.22	Northern Area	High-Tech	district95
274	0.530628	6.30215	4.56984	0.346	11.3	7.84888	7.14885	4.2485	2.07944	8.32434	5.12396	2019	3.88	Southwest Area	.	district8
275	0.530628	6.07192	3.23683	0.12	12.37	8.79499	8.16068	3.3322	1.09861	10.4471	5.94017	2019	3.77	Northern Area	.	district94
276	0.530628	5.83813	4.06825	0.496	11	8.33807	8.35815	1.94591	0	8.20849	5.12396	2020	3.7	Southern Area	Steel and Building Materials	district77
277	1.09861	6.81041	4.5429	0.178	11.54	9.576	7.85785	7.04229	1.60944	10.1345	5.39363	2022	4.99	Southern Area	Others	district10
278	1.09861	6.04027	5.53182	0.234	11.81	9.93418	8.9244	8.7692	2.30259	12.6323	5.70378	2022	5.23	Northern Area	High-Tech	district41
279	0.788457	8.24841	3.99794	0.121	11.63	7.77644	8.12606	7.5863	1.09861	9.24087	5.82157	2022	4.18	Northern Area	Transportation Equipment	district71
280	0.470004	5.12397	4.39402	0.191	11.71	8.71385	8.50791	2.77259	0.693147	10.9367	5.70378	2023	4	Southwest Area	Raw Materials Processing	district49
281	0.530628	6.31914	4.56984	0.346	11.3	7.86161	7.1253	4.27667	2.07944	8.30721	5.12396	2019	3.88	Southwest Area	.	district8
282	0.741937	5.52186	4.4259	0.13	11.91	8.06198	6.17945	3.7612	2.63906	10.309	6.30992	2019	5.24	Northern Area	.	district14
283	1.09861	6.36133	5.37842	0.423	11.74	9.93957	8.25824	5.17332	1.38629	8.70979	5.99146	2022	4.22	Northern Area	High-Tech	district95
284	0.405465	5.4161	5.55442	0.645	11.26	8.66547	8.44551	4.47255	1.09861	8.94846	5.70378	2022	3.62	Southwest Area	Energy Supply	district83
285	1.09861	6.68461	5.08038	0.375	11.69	9.82272	8.8476	6.24362	2.63906	9.46055	5.99146	2022	4.01	Northern Area	Machinery and Equipment	district40
286	0.530628	5.41039	2.29492	0.622	11.03	8.37142	8.09155	3.61092	0	9.34984	5.48064	2019	3.63	Southwest Area	.	district101
287	1.09861	5.92693	5.25649	0.255	11.25	9.65381	8.16779	5.01728	2.07944	8.9872	5.99146	2022	4.58	Southern Area	High-Tech	district25
288	0.470004	5.60947	4.39402	0.191	11.71	8.66203	8.53104	2.70805	2.07944	11.517	6.21461	2023	4	Southwest Area	Raw Materials Processing	district49
289	1.06471	6.11178	4.9231	0.268	11.69	10.1046	8.24198	3.11352	1.94591	11.2761	6.03548	2023	4.71	Northern Area	High-Tech	district63
290	1.22378	6.51471	4.85798	0.371	11.78	9.379	7.60484	6.84906	2.48491	10.2368	5.99146	2022	4.19	Northern Area	Food and Textiles	district22
291	0.405465	5.59883	4.1289	0.522	11.24	8.54877	8.10092	6.98657	1.09861	11.2903	5.37064	2022	3.27	Southwest Area	Energy Supply	district34
292	0.693147	8.59523	3.23683	0.12	12.37	8.28178	7.00021	3.58352	2.07944	8.28652	5.8861	2019	3.77	Northern Area	.	district94
293	1.09861	6.57925	3.95306	0.168	11.04	9.67592	8.28714	2.52573	2.56495	9.72322	5.99146	2023	3.95	Southern Area	Food and Textiles	district91
294	0.470004	6.06101	3.6996	0.526	11.18	8.51312	8.10613	1.70475	1.09861	7.09091	5.70378	2021	3.26	Southwest Area	Others	district34
295	1.09861	6.2483	5.37842	0.423	11.74	9.64193	6.86782	5.09987	2.70805	8.74894	5.99146	2022	4.22	Northern Area	Food and Textiles	district95
296	0.470004	5.92703	5.13392	0.401	11.46	8.76599	8.57473	2.77259	0.693147	11.1098	5.48064	2021	4.51	Southwest Area	Raw Materials Processing	district82
297	0.587787	5.75371	3.6181	0.812	11.08	7.68599	8.09826	3.92197	1.79176	9.43044	5.24175	2021	3.22	Southwest Area	High-Tech	district99
298	1.09861	6.13525	4.64282	0.252	11.55	9.80347	7.96449	2.52573	1.79176	7.98037	5.95324	2021	4.43	Northern Area	Machinery and Equipment	district30
299	1.09861	6.64512	4.20198	0.388	11.97	10.1087	8.08062	3.62434	2.3979	12.2656	6.21461	2023	4.38	Northern Area	Machinery and Equipment	district93
300	1.09861	6.1738	4.28334	0.306	11.68	9.89835	8.28054	2.77259	2.07944	9.07441	6.04973	2023	4.66	Northern Area	Steel and Building Materials	district51
301	0.587787	5.72297	5.34023	0.177	11.47	8.47164	8.25216	2.91777	1.38629	10.7127	6.02828	2019	5.29	Northern Area	.	district19
302	0.530628	6.12664	4.56984	0.346	11.3	7.89658	7.05277	4.2697	1.94591	8.49984	5.12396	2019	3.88	Southwest Area	.	district8
303	1.25276	6.46023	4.79364	0.426	11.85	9.85464	7.49085	6.32436	0	9.76582	6.53379	2022	4.23	Northern Area	High-Tech	district35
304	0.693147	6.1096	4.45532	0.305	11.5	7.79142	8.83912	2.97041	0	9.65752	5.59842	2020	4.04	Northern Area	High-Tech	district86
305	1.25276	8.00803	3.5942	0.107	11.82	9.30219	7.91618	4.3108	3.43399	9.52756	6.08677	2020	3.89	Northern Area	Machinery and Equipment	district57
306	0.641854	6.96158	5.55442	0.645	11.26	8.15493	8.06335	7.33799	0.693147	10.2792	5.37528	2022	3.62	Southwest Area	Machinery and Equipment	district83
307	1.09861	6.04025	4.48036	0.168	10.97	9.76747	8.54863	5.6383	2.19722	9.49797	6.2691	2022	3.95	Southern Area	Transportation Equipment	district91
308	1.09861	6.17475	4.28334	0.306	11.68	9.90113	8.23103	2.89037	2.07944	8.77217	6.09718	2023	4.66	Northern Area	High-Tech	district51
309	1.09861	9.34137	4.45421	0.254	11.22	9.83375	8.81098	6.51938	0.693147	7.08003	5.56068	2022	4.58	Southern Area	.	district56
310	1.09861	6.35633	4.99342	0.422	11.78	9.98271	8.02767	2.56495	1.79176	10.2752	6.21461	2023	4.22	Northern Area	Machinery and Equipment	district95
311	1.09861	9.3501	4.45421	0.254	11.22	9.83309	8.81419	6.5281	0.693147	7.08003	5.56068	2022	4.58	Southern Area	.	district56
312	0.530628	5.75402	3.6181	0.812	11.08	7.95188	7.87211	3.79549	1.38629	9.67093	5.12396	2021	3.22	Southwest Area	Steel and Building Materials	district99
313	1.09861	5.70378	5.25649	0.255	11.25	9.60201	7.94787	6.70487	2.19722	10.9033	5.99146	2022	4.58	Southern Area	High-Tech	district25
314	1.09861	6.10984	2.90697	0.3	11.5	10.0238	9.01909	3.3673	1.79176	10.4801	5.99146	2019	4.77	Northern Area	.	district13
315	0.587787	5.92865	4.56984	0.346	11.3	7.7206	8.45796	3.23868	1.60944	9.08311	5.24175	2019	3.88	Southwest Area	.	district8
316	1.09861	7.52935	4.97077	0.239	11.43	9.60682	7.61168	6.90375	1.79176	9.27688	5.59842	2022	4.96	Northern Area	.	district67
317	1.09861	6.51471	4.90488	0.371	11.69	9.93327	7.69382	3.52636	1.38629	9.20483	6.01616	2021	4.19	Northern Area	High-Tech	district22
318	1.09861	6.10925	2.90697	0.3	11.5	10.0238	9.01909	3.3673	1.79176	10.5966	5.99146	2019	4.77	Northern Area	.	district13
319	0.875469	6.62685	4.57502	0.243	11.49	8.23737	9.02533	2.70805	2.19722	10.9536	7.1507	2020	4.42	Northern Area	Machinery and Equipment	district30
320	1.0438	2.93722	4.63309	0.414	11.54	10.0164	8.14156	2.70805	1.09861	11.7838	5.99146	2019	4.21	Northern Area	.	district95
321	1.04028	11.0213	2.14725	0.314	11.32	10.14	9.08582	2.19722	1.09861	7.07089	5.56068	2019	4.34	Southern Area	Steel and Building Materials	district56
322	1.06471	6.00106	4.99342	0.422	11.78	10.0102	7.26075	3.19867	1.38629	10.233	5.99146	2023	4.22	Northern Area	Raw Materials Processing	district95
323	1.50408	6.32257	4.86674	0.304	11.6	9.30756	8.28032	3.48124	2.19722	10.2055	6.04025	2021	5.05	Northern Area	Steel and Building Materials	district21
324	0.405465	5.26495	2.608	0.536	10.98	8.29619	8.56897	3.13549	1.94591	11.2199	5.01396	2019	3.24	Southwest Area	.	district34
325	1.09861	6.69703	5.08038	0.375	11.69	9.94857	8.30366	6.12687	1.94591	9.33114	6.17379	2022	4.01	Northern Area	High-Tech	district40
326	0.587787	5.95355	4.56984	0.346	11.3	7.73155	8.45734	3.17805	1.60944	9.05982	5.24175	2019	3.88	Southwest Area	.	district8
327	1.09861	5.92693	5.25649	0.255	11.25	9.67141	8.29696	5.01155	1.79176	8.98143	5.99146	2022	4.58	Southern Area	Steel and Building Materials	district25
328	0.587787	7.24225	2.7781	0.187	10.87	8.0747	7.70332	3.90197	2.48491	8.81208	5.59842	2019	4.82	Southern Area	.	district79
329	0.693147	7.40607	3.7069	0.103	12.41	8.70855	8.082	1.50408	0.693147	9.5234	5.85793	2021	3.94	Northern Area	Transportation Equipment	district94
330	0.587787	5.74806	4.56984	0.346	11.3	7.70858	8.45902	3.27714	1.60944	9.26527	5.24175	2019	3.88	Southwest Area	.	district8
331	1.09861	6.75113	2.90697	0.3	11.5	10.0238	9.01909	3.3673	1.79176	9.498	5.99146	2019	4.77	Northern Area	.	district13
332	0.405465	5.41891	3.6181	0.812	11.08	8.33081	7.21009	4.14313	1.60944	9.37492	5.34711	2021	3.22	Southwest Area	.	district99
333	1.09861	6.1095	2.90697	0.3	11.5	10.0238	9.01909	3.3673	1.79176	11.0695	5.99146	2019	4.77	Northern Area	.	district13
334	1.1314	6.69703	4.7445	0.374	11.71	9.93117	7.88009	3.80666	1.09861	9.66555	6.17379	2023	4.02	Northern Area	Machinery and Equipment	district40
335	0.530628	5.59843	3.6996	0.526	11.18	8.25291	8.59033	2.25129	1.79176	11.1305	5.48064	2021	3.26	Southwest Area	Others	district34
336	1.09861	8.35712	4.45421	0.254	11.22	9.2271	7.54543	6.99918	3.71357	7.63314	5.56068	2022	4.58	Southern Area	.	district56
337	0.788457	6.0571	3.37331	0.326	11.53	8.11594	8.20255	2.80336	2.56495	11.0382	6.37843	2023	3.83	Northern Area	High-Tech	district52
338	1.04028	10.9579	5.47078	0.265	11.24	9.95	8.098	2.99573	2.19722	7.08003	5.56068	2019	4.75	Southern Area	.	district92
339	1.09861	6.58617	2.90697	0.3	11.5	10.0238	9.01909	3.3673	1.79176	10.0858	5.99146	2019	4.77	Northern Area	.	district13
340	0.587787	5.95416	4.56984	0.346	11.3	7.74299	8.45697	3.157	1.60944	9.05951	5.24175	2019	3.88	Southwest Area	.	district8
341	0.788457	6.27297	4.3892	0.448	11.39	6.84525	8.12036	4.3108	2.3979	10.6583	5.70378	2020	4.22	Northern Area	Others	district32
342	0.470004	5.92693	5.10194	0.194	11.7	8.83282	8.6587	5.13034	0	9.10097	5.70378	2022	3.99	Southwest Area	Raw Materials Processing	district49
343	0.470004	5.92694	4.6134	0.177	10.71	8.3079	7.9783	3.27714	2.19722	9.48661	5.48064	2020	3.97	Southwest Area	Raw Materials Processing	district49
344	1.09861	6.10509	4.91364	0.238	11.39	9.95923	8.97776	1.70475	0.693147	10.3459	5.59842	2021	4.96	Northern Area	High-Tech	district67
345	0.788457	6.18004	4.63309	0.414	11.54	7.38892	7.74068	4.08598	2.48491	9.10764	5.99146	2019	4.21	Northern Area	.	district95
346	1.38629	7.20303	3.12268	0.196	11.42	9.42174	8.54193	3.13549	2.56495	9.90838	6.21461	2020	5.31	Northern Area	High-Tech	district81
347	1.09861	6.1035	4.91364	0.238	11.39	9.96532	8.99328	1.38629	0.693147	10.2216	5.59842	2021	4.96	Northern Area	Machinery and Equipment	district67
348	0.788457	8.43527	3.99794	0.121	11.63	7.9205	8.0574	7.34987	0.693147	8.81745	5.82157	2022	4.18	Northern Area	Transportation Equipment	district71
349	0.587787	6.40592	3.99316	0.464	11.19	8.09765	8.44173	3.06805	2.70805	8.79589	5.69373	2021	3.85	Northern Area	Transportation Equipment	district23
350	1.09861	6.45363	2.90697	0.3	11.5	10.0238	9.01909	3.3673	1.79176	9.90349	6.04025	2019	4.77	Northern Area	.	district13
351	1.09861	6.10925	4.6089	0.258	11.59	9.98892	8.84967	4.77068	1.60944	8.55641	5.95324	2022	4.44	Northern Area	Machinery and Equipment	district30
352	1.16315	5.92937	3.37331	0.326	11.53	10.3072	8.97134	1.25276	1.09861	8.82615	7.06817	2023	3.83	Northern Area	Machinery and Equipment	district52
353	0.788457	6.32995	5.54161	0.417	11.68	7.51092	7.23975	3.3673	2.70805	10.7394	5.99146	2021	4.22	Northern Area	High-Tech	district95
354	0.470004	5.12397	5.10194	0.194	11.7	8.70618	8.54094	6.46405	0.693147	11.242	5.70378	2022	3.99	Southwest Area	Raw Materials Processing	district49
355	1.09861	6.04501	5.25649	0.255	11.25	9.69238	8.32807	6.41043	1.60944	10.2673	5.99146	2022	4.58	Southern Area	Steel and Building Materials	district25
356	1.09861	6.55108	3.19931	0.254	11.26	9.97344	7.75797	2.60269	1.38629	8.02682	6.55973	2023	4.58	Southern Area	.	district56
357	0.788457	7.14666	6.16951	0.12	11.97	7.86477	6.44551	3.93183	2.63906	8.61794	6.04025	2019	6.82	Northern Area	.	district47
358	1.09861	6.55108	3.19931	0.254	11.26	9.97109	7.83534	2.60269	1.38629	7.75191	6.55973	2023	4.58	Southern Area	.	district56
359	0.788457	5.98912	4.55555	0.326	11.45	8.25169	8.38257	7.8736	2.89037	11.7876	6.55108	2022	3.82	Northern Area	Machinery and Equipment	district52
360	0.470004	5.18794	3.9273	0.541	11.13	8.42304	8.59647	3.73767	1.94591	9.90294	5.48064	2019	4.04	Southern Area	.	district15
361	0.470004	5.92731	5.13392	0.401	11.46	8.60127	8.36255	3.91202	1.09861	10.4266	5.17048	2021	4.51	Southwest Area	Steel and Building Materials	district82
362	0.693147	6.45777	3.3472	0.258	10.93	8.15768	7.72289	3.90197	2.48491	8.54345	6.21461	2023	4.44	Southern Area	Raw Materials Processing	district79
363	1.1314	7.7871	4.7445	0.374	11.71	9.94063	7.9166	3.7612	1.09861	9.01445	6.17379	2023	4.02	Northern Area	High-Tech	district40
364	1.09861	6.17429	4.28334	0.306	11.68	9.90469	8.21287	2.89037	2.07944	9.15415	6.20859	2023	4.66	Northern Area	High-Tech	district51
365	0.916291	5.58951	4.06825	0.496	11	9.84737	8.41993	2.63906	2.07944	10.4121	5.20401	2020	3.7	Southern Area	High-Tech	district77
366	1.09861	6.58341	4.48036	0.168	10.97	9.70042	8.357	6.76042	2.77259	10.0793	6.28413	2022	3.95	Southern Area	Machinery and Equipment	district91
367	0.788457	6.26029	5.71539	0.414	11.55	7.42797	7.6719	4.38203	3.04452	9.65201	5.99146	2020	4.21	Northern Area	Food and Textiles	district95
368	0.587787	6.30523	4.01384	0.454	11.24	7.82724	8.36018	3.13549	1.94591	8.25222	5.16479	2023	3.01	Southwest Area	Raw Materials Processing	district48
369	0.530628	5.83575	4.06825	0.496	11	8.26768	8.29398	1.8718	0	8.22662	5.12396	2020	3.7	Southern Area	Steel and Building Materials	district77
370	0.788457	5.95782	4.55555	0.326	11.45	8.70249	7.56202	8.63338	0.693147	12.5789	6.93925	2022	3.82	Northern Area	High-Tech	district52
371	1.02962	7.08547	2.14725	0.314	11.32	10.14	9.08582	2.19722	1.09861	10.7616	5.94017	2019	4.34	Southern Area	Steel and Building Materials	district56
372	0.500775	3.26862	6.16951	0.12	11.97	9.09456	8.3758	0.405465	0	12.2889	5.96101	2019	6.82	Northern Area	.	district47
373	1.09861	6.58341	4.03411	0.166	10.95	9.7607	8.57258	2.70805	2.07944	10.0988	6.55108	2021	3.94	Southern Area	Steel and Building Materials	district91
374	0.470004	5.70378	5.02399	0.644	11.28	8.49965	8.04693	3.29584	1.09861	9.39299	5.34711	2021	3.59	Southwest Area	Raw Materials Processing	district101
375	0.875469	6.02208	3.08403	0.314	11.33	10.3106	8.99053	1.09861	1.09861	8.50147	4.95723	2020	3.82	Northern Area	Food and Textiles	district52
376	1.09861	6.63345	4.83604	0.39	11.94	10.1476	8.80576	8.20686	2.30259	11.4766	6.21461	2022	4.38	Northern Area	High-Tech	district93
377	1.09861	6.58341	4.03411	0.166	10.95	9.75408	8.5562	2.70805	2.07944	9.99171	6.55108	2021	3.94	Southern Area	Food and Textiles	district91
378	1.09861	6.58341	4.03411	0.166	10.95	9.77217	8.61751	3.13549	1.94591	9.743	6.55108	2021	3.94	Southern Area	Food and Textiles	district91
379	0.741937	6.62015	4.79143	0.211	11.74	7.94287	8.21171	3.29584	0.693147	10.4407	5.85793	2023	4.3	Northern Area	Machinery and Equipment	district20
380	1.09861	6.84938	4.95788	0.125	11.29	9.61949	7.81011	3.48124	2.30259	10.8673	6.21461	2020	5.23	Southern Area	.	district9
381	0.470004	5.70378	5.02399	0.644	11.28	8.51035	8.06178	3.46574	1.09861	9.76037	5.34711	2021	3.59	Southwest Area	Raw Materials Processing	district101
382	1.09861	6.51471	4.85798	0.371	11.78	9.96228	7.36955	1.50408	1.38629	9.47937	6.21461	2022	4.19	Northern Area	High-Tech	district22
383	0.693147	6.45762	3.3472	0.258	10.93	8.18183	7.75805	3.91202	2.48491	8.58167	6.21461	2023	4.44	Southern Area	High-Tech	district79
384	1.09861	6.04029	4.89287	0.234	11.86	10.0118	9.24492	1.94591	1.79176	9.84676	5.77144	2023	5.23	Northern Area	Steel and Building Materials	district41
385	0.693147	7.76952	6.08978	0.149	12.03	8.27728	8.85929	2.19722	0	7.37275	5.59842	2019	6.12	Northern Area	.	district26
386	1.02962	6.10386	4.97077	0.239	11.43	9.97328	9.02316	7.57866	1.09861	11.3778	5.59842	2022	4.96	Northern Area	Transportation Equipment	district67
387	0.587787	6.82733	2.7781	0.187	10.87	8.11484	7.72559	3.92197	2.48491	9.22884	5.59842	2019	4.82	Southern Area	.	district79
388	0.741937	7.00204	4.93316	0.285	11.48	8.02999	7.42156	3.88156	2.07944	8.1191	5.86647	2020	4.83	Northern Area	Others	district13
389	0.693147	6.76788	3.66415	0.352	10.99	8.18636	7.7699	4.98361	0.693147	8.11234	5.82895	2022	4.47	Southern Area	.	district55
390	1.02962	6.62019	4.33349	0.193	11.58	9.65659	6.11258	3.3673	1.94591	10.1345	5.66988	2020	4.14	Northern Area	Machinery and Equipment	district88
391	0.405465	7.03886	4.56984	0.346	11.3	8.57596	8.55652	1.94591	0.693147	8.53862	5.01396	2019	3.88	Southwest Area	.	district8
392	1.02962	5.80214	4.74294	0.5	11.48	9.97822	9.1656	5.6204	1.94591	9.71812	5.48646	2022	3.8	Northern Area	Food and Textiles	district38
393	0.693147	7.34959	2.62041	0.103	12.21	8.2985	7.05072	3.58352	2.07944	7.49554	5.97381	2020	3.93	Northern Area	Food and Textiles	district94
394	1.16315	6.64249	5.11869	0.391	11.94	9.97002	8.63665	3.27714	2.19722	10.9681	6.68461	2021	4.37	Northern Area	Others	district93
395	1.1314	6.87471	4.04134	0.116	12.1	10.028	8.84966	3.3322	1.09861	10.8819	5.99146	2023	4.72	Northern Area	Food and Textiles	district50
396	1.09861	6.04025	3.95306	0.168	11.04	9.79961	8.49281	2.94444	2.56495	11.6621	6.47697	2023	3.95	Southern Area	Machinery and Equipment	district91
397	0.470004	5.84508	4.8442	0.535	11.15	8.80683	7.13282	3.27714	0	12.5055	5.8861	2020	4.05	Southern Area	Raw Materials Processing	district15
398	0.530628	5.75345	4.6134	0.177	10.71	8.74798	8.74275	3.2581	0	10.4726	5.2575	2020	3.97	Southwest Area	Steel and Building Materials	district49
399	1.02962	6.10395	4.97077	0.239	11.43	9.98917	9.07491	8.38788	1.09861	12.1872	5.59842	2022	4.96	Northern Area	Transportation Equipment	district67
400	0.693147	4.45369	3.50217	0.247	10.84	7.88846	9.59347	3.7612	1.94591	10.0193	5.79909	2020	3.83	Southern Area	.	district62
401	1.09861	5.71043	4.81855	0.593	11.24	9.6631	8.45567	5.31257	1.09861	9.50069	5.52146	2022	3.91	Southwest Area	Food and Textiles	district58
402	0.470004	2.93793	6.08978	0.149	12.03	8.76013	8.29746	3.11352	2.19722	12.4749	6.00881	2019	6.12	Northern Area	.	district26
403	1.09861	5.52972	4.20379	0.127	11.6	9.60052	8.88063	2.97041	2.63906	10.8203	5.99146	2023	5.24	Southern Area	.	district9
404	0.470004	5.92693	5.55442	0.645	11.26	8.86565	8.69302	8.05165	0	12.0279	5.70378	2022	3.62	Southwest Area	Raw Materials Processing	district83
405	0.641854	6.26361	3.3472	0.258	10.93	8.2645	7.77234	3.83945	2.48491	10.613	5.99146	2023	4.44	Southern Area	Raw Materials Processing	district79
406	1.02962	5.79261	4.74294	0.5	11.48	9.9662	7.72287	2.70805	0.693147	6.74993	5.19296	2022	3.8	Northern Area	Food and Textiles	district38
407	1.02962	5.79261	4.74294	0.5	11.48	9.9662	7.72287	2.70805	0.693147	6.74993	5.19296	2022	3.8	Northern Area	Food and Textiles	district38
408	0.693147	6.44054	5.37842	0.423	11.74	8.50768	7.46514	4.37576	0	7.82604	5.99146	2022	4.22	Northern Area	Transportation Equipment	district95
409	1.09861	7.64193	4.97077	0.239	11.43	9.0575	8.59818	7.5989	4.38203	9.85995	5.24702	2022	4.96	Northern Area	Others	district67
410	1.09861	6.28605	4.20198	0.388	11.97	10.0193	8.27872	3.54096	1.79176	11.1074	6.10925	2023	4.38	Northern Area	Machinery and Equipment	district93
411	1.09861	6.66585	4.20198	0.388	11.97	10.0171	8.32675	3.58352	2.19722	10.5968	6.21461	2023	4.38	Northern Area	High-Tech	district93
412	0.530628	6.57447	-20.7233	0.208	11.94	8.87102	7.95654	4.51634	0.693147	10.7284	5.62823	2023	5.72	Northern Area	Steel and Building Materials	district76
413	0.693147	6.76907	3.66415	0.352	10.99	8.20799	7.74017	6.43855	2.30259	9.57137	6.21461	2022	4.47	Southern Area	.	district55
414	0.587787	7.83668	2.80694	0.837	11	7.98231	7.45274	4.15104	2.19722	7.01302	5.24175	2019	3.17	Southwest Area	.	district99
415	0.470004	5.42969	6.08978	0.149	12.03	9.00164	7.91416	3.17805	0.693147	10.8238	5.85793	2019	6.12	Northern Area	.	district26
416	1.09861	6.35616	4.99342	0.422	11.78	10.2114	8.05072	2.0149	0	10.7474	6.21461	2023	4.22	Northern Area	High-Tech	district95
417	1.09861	6.69703	5.08038	0.375	11.69	9.86809	8.94041	4.09853	1.38629	7.28824	5.99146	2022	4.01	Northern Area	Machinery and Equipment	district40
418	1.09861	6.64035	3.26123	0.334	11.87	9.98683	6.54845	3.04452	0.693147	9.61751	5.99146	2023	4.81	Northern Area	Transportation Equipment	district85
419	0.470004	5.55273	4.1289	0.522	11.24	8.53179	7.70403	3.88156	1.09861	8.21148	5.39363	2022	3.27	Southwest Area	Others	district34
420	1.25276	6.2634	4.43337	0.541	11.82	9.60744	8.84204	5.699	1.38629	9.33574	6.21461	2022	3.85	Northern Area	Machinery and Equipment	district65
421	1.09861	6.64028	3.26123	0.334	11.87	9.99118	6.45238	2.99573	0.693147	10.2255	5.99146	2023	4.81	Northern Area	Machinery and Equipment	district85
422	0.693147	6.04025	3.95306	0.168	11.04	8.3468	8.11663	3.90197	1.60944	11.0247	6.21461	2023	3.95	Southern Area	Energy Supply	district91
423	1.19392	6.48981	4.79364	0.426	11.85	9.60004	9.4969	6.13773	2.19722	9.54925	6.2186	2022	4.23	Northern Area	Machinery and Equipment	district35
424	1.09861	6.12915	4.64282	0.252	11.55	9.94839	9.45311	4.3631	1.09861	10.4109	5.95324	2021	4.43	Northern Area	Machinery and Equipment	district30
425	0.470004	5.4161	4.8442	0.535	11.15	8.09598	6.38741	3.66356	2.07944	8.40872	5.17048	2020	4.05	Southern Area	Others	district15
426	0.788457	7.08136	6.16951	0.12	11.97	7.85363	7.33469	5.20126	3.63759	8.56794	5.99146	2019	6.82	Northern Area	.	district47
427	0.587787	5.70378	5.55442	0.645	11.26	8.33736	8.16823	6.00536	1.94591	10.2026	5.70378	2022	3.62	Southwest Area	High-Tech	district83
428	1.09861	6.26353	4.95205	0.338	11.75	9.95489	7.64755	3.13549	1.09861	11.6293	5.99146	2021	4.8	Northern Area	Transportation Equipment	district85
429	0.470004	5.92693	5.10194	0.194	11.7	8.75688	8.59902	7.03146	0.693147	11.0071	5.70378	2022	3.99	Southwest Area	Raw Materials Processing	district49
430	1.09861	6.20456	3.92884	0.54	11.36	9.87392	8.42065	2.52573	0.693147	8.72307	5.99146	2023	4.06	Southern Area	Machinery and Equipment	district15
431	0.741937	6.432	4.4259	0.13	11.91	8.07208	6.09399	3.78419	2.63906	9.34286	5.99146	2019	5.24	Northern Area	.	district14
432	0.587787	7.01859	3.28171	0.395	10.97	8.05329	8.57377	2.48491	1.38629	10.0853	5.29832	2020	3.02	Southwest Area	High-Tech	district48
433	1.16315	6.65823	4.20198	0.388	11.97	9.93351	8.63886	3.66356	2.30259	10.6857	6.68461	2023	4.38	Northern Area	Transportation Equipment	district93
434	0.530628	5.50126	4.8442	0.535	11.15	8.62648	8.01377	3.13549	0	9.97511	5.66296	2020	4.05	Southern Area	Steel and Building Materials	district15
435	0.470004	5.92693	5.10194	0.194	11.7	8.54396	8.28962	6.76341	1.79176	10.7388	5.70378	2022	3.99	Southwest Area	Raw Materials Processing	district49
436	1.16315	6.65101	5.0527	0.185	11.49	9.83959	8.72384	6.24611	2.19722	9.49665	6.55108	2022	5.35	Northern Area	High-Tech	district81
437	0.832909	5.92759	4.70431	0.304	11.6	8.69585	8.57282	4.51086	1.60944	10.416	7.70533	2021	4.65	Northern Area	High-Tech	district51
438	1.16315	6.50728	5.21637	0.369	11.62	9.82635	8.83576	2.35138	1.09861	9.06682	5.99146	2021	4.01	Northern Area	High-Tech	district40
439	0.470004	7.00945	6.16951	0.12	11.97	8.88671	7.75321	3.41773	0.693147	8.7055	5.29832	2019	6.82	Northern Area	.	district47
440	1.09861	6.13093	4.64282	0.252	11.55	9.97192	9.53928	5.07517	0.693147	8.92585	5.95324	2021	4.43	Northern Area	Machinery and Equipment	district30
441	0.693147	6.47129	4.31092	0.477	11.84	7.97135	8.17167	4.67749	1.09861	8.10034	5.37064	2022	3.71	Northern Area	Machinery and Equipment	district44
442	0.405465	8.31301	4.33176	0.378	11.13	8.89536	7.6411	6.97307	0	10.3403	6.08677	2022	3.85	Southern Area	Others	district54
443	0.788457	6.41038	4.3892	0.448	11.39	7.25301	7.94589	4.4128	2.56495	9.85613	5.8861	2020	4.22	Northern Area	Transportation Equipment	district32
444	1.09861	6.58341	4.48036	0.168	10.97	9.70427	8.34702	5.31975	2.30259	8.63492	6.39693	2022	3.95	Southern Area	Machinery and Equipment	district91
445	0.587787	6.58097	5.06006	0.472	11.15	8.77826	8.71996	7.00715	0	10.3288	5.79909	2022	3.76	Northern Area	High-Tech	district12
446	1.09861	6.64136	4.83604	0.39	11.94	10.0291	8.22101	6.63595	1.79176	9.89676	6.21461	2022	4.38	Northern Area	High-Tech	district93
447	1.09861	5.60461	4.28334	0.306	11.68	9.93877	7.71349	3.80666	1.94591	8.25969	6.54391	2023	4.66	Northern Area	Food and Textiles	district51
448	0.788457	6.47578	3.92062	0.474	11.9	6.52137	8.23285	3.65066	1.09861	10.094	5.59842	2023	3.72	Northern Area	High-Tech	district44
449	0.693147	6.2634	4.81245	0.517	11.69	8.54967	8.84285	2.0149	1.60944	9.50361	6.21461	2020	3.82	Northern Area	Others	district65
450	0.641854	6.00151	4.21416	0.262	11.68	8.25305	8.41031	2.60269	1.94591	6.54103	5.59842	2020	4.06	Northern Area	High-Tech	district24
451	1.09861	6.04049	5.53182	0.234	11.81	9.96149	9.09909	6.5903	1.09861	10.4519	5.70378	2022	5.23	Northern Area	High-Tech	district41
452	0.788457	6.30332	4.3892	0.448	11.39	7.18072	7.98368	4.46591	2.63906	9.7529	5.70378	2020	4.22	Northern Area	Machinery and Equipment	district32
453	1.09861	6.04026	5.53182	0.234	11.81	9.96181	9.12134	7.59337	1.09861	11.4561	5.70378	2022	5.23	Northern Area	High-Tech	district41
454	1.09861	6.11187	4.64282	0.252	11.55	9.78083	7.79276	1.09861	1.38629	8.34022	5.85793	2021	4.43	Northern Area	Steel and Building Materials	district30
455	1.09861	6.51471	4.85798	0.371	11.78	9.96228	7.36955	5.99926	1.60944	9.38555	6.36303	2022	4.19	Northern Area	High-Tech	district22
456	0.788457	5.54273	6.37173	0.237	11.55	7.40542	7.72679	4.08598	2.48491	9.74566	5.99146	2019	4.92	Northern Area	.	district69
457	0.788457	6.32993	5.54161	0.417	11.68	7.661	7.55555	3.29584	3.04452	11.1083	5.99146	2021	4.22	Northern Area	Machinery and Equipment	district95
458	1.16315	6.47892	4.79364	0.426	11.85	9.86262	7.43905	5.3799	1.79176	8.79984	6.91771	2022	4.23	Northern Area	Food and Textiles	district35
459	1.09861	6.65286	4.20198	0.388	11.97	10.032	8.209	3.63759	1.79176	10.6919	6.21461	2023	4.38	Northern Area	Food and Textiles	district93
460	0.788457	7.59224	3.99794	0.121	11.63	7.75606	8.16801	6.18105	0.693147	8.49023	5.78383	2022	4.18	Northern Area	Steel and Building Materials	district71
461	0.587787	4.96982	3.19366	0.634	10.93	7.9139	7.73228	3.29584	2.30259	10.2301	5.37528	2020	3.62	Southwest Area	Machinery and Equipment	district83
462	0.470004	5.12531	5.13392	0.401	11.46	8.7778	8.60304	2.94444	1.60944	10.6753	5.70378	2021	4.51	Southwest Area	High-Tech	district82
463	1.09861	6.23567	3.19409	0.173	11.59	9.51489	8.76161	2.25129	2.48491	8.61221	5.76832	2019	4.88	Southern Area	.	district9
464	0.530628	6.93376	3.87647	0.472	11.09	8.25553	8.35862	2.14007	1.09861	9.65746	5.12396	2021	3.76	Northern Area	Machinery and Equipment	district12
465	0.470004	5.12397	4.39402	0.191	11.71	8.68311	8.49973	2.19722	1.79176	10.7941	5.70378	2023	4	Southwest Area	Raw Materials Processing	district49
466	1.09861	6.43476	5.17256	0.155	11.32	9.70033	8.08696	3.66356	1.60944	9.57575	5.70378	2021	4.64	Northern Area	Raw Materials Processing	district20
467	0.693147	7.75034	2.38273	0.548	11.15	8.03378	8.31938	2.74084	1.09861	8.28375	5.59842	2019	3.58	Northern Area	.	district12
468	1.22671	6.92974	4.48985	0.121	11.5	9.60033	9.32756	1.79176	1.38629	9.76497	5.49306	2020	4.17	Northern Area	Food and Textiles	district71
469	0.788457	7.62069	3.99794	0.121	11.63	7.95131	8.20629	7.43897	1.09861	9.72119	5.82157	2022	4.18	Northern Area	Transportation Equipment	district71
470	0.788457	6.47147	3.92062	0.474	11.9	6.52137	8.23285	3.65066	1.09861	8.17695	5.59842	2023	3.72	Northern Area	High-Tech	district44
471	0.788457	5.743	4.71795	0.596	11.21	10.3902	7.08124	3.04452	0.693147	9.0269	4.77912	2021	3.9	Southwest Area	Food and Textiles	district58
472	0.788457	6.80241	4.5317	0.177	12.18	8.77887	8.58197	8.40983	0	11.5107	6.39693	2022	4.92	Northern Area	High-Tech	district14
473	0.530628	6.57358	-20.7233	0.208	11.94	8.85454	7.87411	4.49424	0.693147	10.4923	5.48064	2023	5.72	Northern Area	Steel and Building Materials	district76
474	0.530628	5.43317	3.73403	0.814	10.99	8.14614	7.09624	4.08598	2.07944	7.72842	5.12396	2020	3.21	Southwest Area	Steel and Building Materials	district99
475	0.875469	3.87494	2.80694	0.837	11	9.91307	7.20622	2.91777	0	10.1066	4.77912	2019	3.17	Southwest Area	.	district99
476	0.587787	6.57778	5.06006	0.472	11.15	8.79447	8.70341	6.58341	0	9.90773	5.79909	2022	3.76	Northern Area	High-Tech	district12
477	1.09861	6.82871	3.95306	0.168	11.04	9.76814	8.58291	2.70805	2.3979	11.4919	6.39693	2023	3.95	Southern Area	Energy Supply	district91
478	0.788457	7.76843	6.16951	0.12	11.97	8.02716	8.07918	3.88156	0	7.66153	5.85793	2019	6.82	Northern Area	.	district47
479	0.530628	5.59857	4.30657	0.516	11.29	8.48571	7.73077	3.54096	1.60944	10.7257	5.48064	2023	3.28	Southwest Area	Steel and Building Materials	district34
480	0.788457	9.57838	3.23683	0.12	12.37	8.26857	7.02682	3.58352	2.07944	6.51471	6.07074	2019	3.77	Northern Area	.	district94
481	0.470004	6.31889	4.3892	0.448	11.39	8.7864	8.15358	2.94444	1.60944	10.3925	5.70378	2020	4.22	Northern Area	Others	district32
482	0.587787	5.80054	4.6134	0.177	10.71	8.04214	7.80472	3.06805	2.77259	9.46893	5.49306	2020	3.97	Southwest Area	High-Tech	district49
483	0.587787	7.67319	2.99445	0.189	11.72	8.42567	8.62091	4.29729	2.30259	9.09201	5.59842	2023	4.16	Northern Area	High-Tech	district88
484	0.470004	5.92693	4.39402	0.191	11.71	8.72611	8.53823	2.52573	1.79176	11.0992	5.70378	2023	4	Southwest Area	Raw Materials Processing	district49
485	0.587787	3.95647	4.45364	0.529	11.03	8.69364	8.79149	2.56495	1.60944	9.90783	5.99146	2020	3.26	Southwest Area	High-Tech	district34
486	0.693147	6.62012	3.45663	0.261	10.76	8.13498	7.96709	2.56495	2.48491	11.098	6.39693	2021	4.44	Southern Area	Raw Materials Processing	district79
487	1.09861	5.59905	4.28334	0.306	11.68	9.94299	7.57249	3.86073	1.94591	10.9057	6.54391	2023	4.66	Northern Area	Food and Textiles	district51
488	0.470004	6.52939	2.38273	0.548	11.15	8.80942	8.71375	2.19722	1.09861	9.45915	5.70378	2019	3.58	Northern Area	.	district12
489	1.25276	5.52382	5.24159	0.258	11.6	9.44373	8.06999	3.97029	1.60944	8.12918	5.82895	2021	4.7	Northern Area	Machinery and Equipment	district63
490	0.470004	5.84508	4.8442	0.535	11.15	8.80836	7.11191	3.3499	0	9.44527	5.8861	2020	4.05	Southern Area	Raw Materials Processing	district15
491	1.09861	6.35764	4.99342	0.422	11.78	9.95507	8.23579	2.30259	1.09861	9.20009	6.21461	2023	4.22	Northern Area	High-Tech	district95
492	0.587787	5.92693	4.6134	0.177	10.71	8.08193	7.81819	3.77276	2.07944	9.12489	5.37528	2020	3.97	Southwest Area	Machinery and Equipment	district49
493	0.470004	5.12397	4.39402	0.191	11.71	8.71597	8.54231	2.0149	1.79176	11.1772	5.70378	2023	4	Southwest Area	Raw Materials Processing	district49
494	0.530628	5.756	3.6181	0.812	11.08	8.02294	6.69724	4.11904	1.94591	8.52952	5.12396	2021	3.22	Southwest Area	Steel and Building Materials	district99
495	1.09861	5.83504	4.443	0.491	11.22	9.07412	7.85484	5.52744	3.7612	9.59191	5.70378	2022	3.7	Southern Area	Food and Textiles	district77
496	0.470004	6.62007	4.5898	0.119	12.4	8.8597	8.75545	3.2581	2.07944	9.95764	6.00881	2020	4.42	Northern Area	Others	district16
497	0.405465	5.34711	5.55442	0.645	11.26	8.68003	8.46264	6.32972	1.60944	10.8843	5.70378	2022	3.62	Southwest Area	Energy Supply	district83
498	0.693147	6.04025	3.95306	0.168	11.04	8.43023	7.99923	4.01638	1.60944	12.1223	6.21461	2023	3.95	Southern Area	Energy Supply	district91
499	0.587787	5.98221	4.21416	0.262	11.68	8.25305	8.41031	2.60269	1.94591	8.71292	5.59842	2020	4.06	Northern Area	High-Tech	district24
500	1.09861	6.21479	4.50225	0.127	11.43	9.80728	9.14127	3.58352	1.38629	10.2589	5.99146	2021	5.24	Southern Area	.	district9
501	0.788457	5.01064	2.02146	0.6	11.13	10.322	8.94238	1.38629	1.09861	7.83518	5.01064	2020	2.88	Southern Area	Raw Materials Processing	district74
502	0.916291	6.27845	4.26922	0.249	11.54	10.9428	6.83205	3.06805	0	10.2714	5.85793	2021	4.16	Northern Area	Food and Textiles	district5
503	1.09861	6.51513	4.89287	0.234	11.86	9.86973	9.07957	3.91202	2.3979	10.0786	5.99146	2023	5.23	Northern Area	Machinery and Equipment	district41
504	0.641854	4.84567	4.56984	0.346	11.3	7.83263	8.5112	3.04452	1.60944	9.95147	5.59842	2019	3.88	Southwest Area	.	district8
505	0.641854	5.70453	5.13392	0.401	11.46	7.92904	7.68411	2.35138	2.56495	10.0526	5.37528	2021	4.51	Southwest Area	Food and Textiles	district82
506	1.09861	6.16033	5.11828	0.338	11.54	9.85139	8.78958	1.70475	1.94591	9.63894	6.21461	2023	4.09	Northern Area	High-Tech	district28
507	0.693147	7.31501	3.37234	0.103	12.49	8.5038	7.50403	5.53339	2.30259	8.11791	6.10925	2022	3.94	Northern Area	Machinery and Equipment	district94
508	1.09861	6.51471	4.6698	0.37	11.83	9.83773	6.99702	2.48491	1.38629	9.59199	6.15273	2023	4.2	Northern Area	Food and Textiles	district22
509	1.09861	7.20786	3.3461	0.172	12.25	9.83721	8.2895	2.70805	2.48491	9.90349	6.04025	2023	4.95	Northern Area	Machinery and Equipment	district14
510	0.587787	3.5775	3.28171	0.395	10.97	7.93448	8.52467	2.77259	1.60944	10.5745	5.49306	2020	3.02	Southwest Area	High-Tech	district48
511	0.405465	10.0319	4.45421	0.254	11.22	8.47742	7.53373	4.80825	2.56495	7.90115	6.18084	2022	4.58	Southern Area	Others	district56
512	0.587787	5.92693	5.55442	0.645	11.26	8.7534	8.59915	6.74338	0	10.7188	5.70378	2022	3.62	Southwest Area	High-Tech	district83
513	0.916291	3.97975	6.37173	0.237	11.55	9.88411	8.65951	1.70475	1.94591	10.8939	5.15063	2019	4.92	Northern Area	.	district69
514	1.02962	6.6204	5.21223	0.154	11.65	9.74275	7.27855	6.20456	2.48491	9.48562	5.70378	2022	4.64	Northern Area	Steel and Building Materials	district20
515	0.587787	6.2529	2.20033	0.691	10.81	8.10789	7.69531	2.07944	0.693147	8.80387	5.4848	2021	3.28	Southern Area	Steel and Building Materials	district60
516	1.09861	6.58341	4.03411	0.166	10.95	9.64583	8.16706	4.04305	2.30259	8.92255	6.69084	2021	3.94	Southern Area	Raw Materials Processing	district91
517	0.788457	8.20581	3.99794	0.121	11.63	8.2205	8.82905	7.70571	0	9.40294	5.82157	2022	4.18	Northern Area	Transportation Equipment	district71
518	0.788457	6.86707	3.18127	0.004	12.93	8.30036	8.31615	7.09631	3.09104	10.1319	6.39693	2022	3.97	Northern Area	High-Tech	district70
519	0.788457	4.67932	1.78705	0.588	11.06	10.3311	8.91974	1.25276	1.09861	9.54166	4.94164	2019	2.9	Southern Area	.	district74
520	1.09861	6.54391	4.6698	0.37	11.83	9.85047	7.29606	2.25129	1.38629	9.17926	6.17379	2023	4.2	Northern Area	High-Tech	district22
521	1.16315	6.86285	4.20198	0.388	11.97	9.57217	7.11325	4.60016	3.7612	11.1408	6.68461	2023	4.38	Northern Area	High-Tech	district93
522	0.916291	5.83481	4.36152	0.492	11.12	9.85568	8.34756	2.48491	2.07944	10.1585	5.37528	2021	3.7	Southern Area	Steel and Building Materials	district77
523	1.09861	7.50549	3.92884	0.54	11.36	9.88039	8.4474	2.52573	0.693147	10.3145	5.99146	2023	4.06	Southern Area	High-Tech	district15
524	1.09861	5.53022	4.50225	0.127	11.43	9.49865	7.46427	1.70475	2.56495	10.4195	5.99146	2021	5.24	Southern Area	.	district9
525	0.530628	5.59909	4.1289	0.522	11.24	8.54877	8.10092	2.91777	0.693147	10.5611	5.29832	2022	3.27	Southwest Area	Energy Supply	district34
526	0.587787	5.75259	3.6181	0.812	11.08	7.96372	7.50517	5.27043	2.19722	9.22592	5.24175	2021	3.22	Southwest Area	Food and Textiles	district99
527	1.38629	8.00644	2.87865	0.064	11.42	9.13847	6.52631	8.12652	2.3979	10.0233	6.90776	2022	4.71	Northern Area	High-Tech	district6
528	0.693147	8.18554	2.62041	0.103	12.21	8.2843	7.0767	3.58352	2.07944	7.09091	5.60947	2020	3.93	Northern Area	Steel and Building Materials	district94
529	0.693147	8.3815	5.47078	0.265	11.24	7.91916	7.23946	3.3673	1.94591	7.4495	5.42495	2019	4.75	Southern Area	.	district92
530	0.693147	8.11394	5.67928	0.063	11.36	8.23773	8.42192	4.20469	2.30259	7.67508	5.99146	2019	5.72	Southern Area	.	district68
531	0.693147	9.25629	4.5085	0.41	11.73	8.59873	8.60511	3.81771	1.60944	6.81366	5.99146	2020	4.44	Northern Area	.	district3
532	0.587787	5.75384	2.42839	0.814	11.13	8.01611	7.40472	4.35028	1.94591	8.48694	5.24175	2022	3.21	Southwest Area	Transportation Equipment	district99
533	0.587787	6.32578	2.80694	0.837	11	8.02347	7.83369	3.88156	1.79176	8.53149	5.20401	2019	3.17	Southwest Area	.	district99
534	0.693147	8.34327	2.62041	0.103	12.21	8.29434	7.06259	3.58352	2.07944	7.27725	5.60947	2020	3.93	Northern Area	High-Tech	district94
535	0.470004	5.92693	4.39402	0.191	11.71	8.76928	8.60434	2.0149	1.79176	11.1044	5.70378	2023	4	Southwest Area	Raw Materials Processing	district49
536	0.741937	8.9064	4.57502	0.243	11.49	8.52425	8.24149	3.59731	1.60944	7.88871	5.99146	2020	4.42	Northern Area	Machinery and Equipment	district30
537	1.09861	6.65929	5.08038	0.375	11.69	9.86746	8.45235	4.86913	1.09861	8.10561	6.17379	2022	4.01	Northern Area	Machinery and Equipment	district40
538	0.955511	6.79067	2.14725	0.314	11.32	10.14	9.08582	2.19722	1.09861	11.6624	5.58725	2019	4.34	Southern Area	Steel and Building Materials	district56
539	0.832909	8.69629	4.91644	0.368	11.52	8.55045	6.63549	3.65066	1.79176	10.4142	7.06048	2020	4.17	Northern Area	Machinery and Equipment	district22
540	1.09861	5.71373	3.92526	0.254	11.32	9.64415	8.21945	3.11352	1.38629	8.11163	5.99146	2023	4.58	Southern Area	Steel and Building Materials	district25
541	0.916291	5.83481	4.36152	0.492	11.12	9.83971	8.44977	1.09861	2.07944	10.5934	5.37528	2021	3.7	Southern Area	High-Tech	district77
542	0.916291	6.04257	4.36152	0.492	11.12	9.86413	8.30554	2.97041	2.07944	9.93028	5.37528	2021	3.7	Southern Area	Transportation Equipment	district77
543	0.693147	8.0217	2.62041	0.103	12.21	8.29306	7.00006	3.58352	2.07944	8.31312	5.60947	2020	3.93	Northern Area	Steel and Building Materials	district94
544	1.09861	6.35697	4.99342	0.422	11.78	9.89408	8.49349	2.19722	1.09861	9.67338	5.99146	2023	4.22	Northern Area	Food and Textiles	district95
545	1.02962	6.11154	5.55351	0.269	11.64	10.0694	7.55793	6.12249	1.79176	9.91225	6.01372	2022	4.7	Northern Area	Food and Textiles	district63
546	0.788457	6.97871	2.92824	0.001	12.05	8.33469	7.8715	3.56953	4.31749	9.77702	6.90776	2021	4.74	Northern Area	Transportation Equipment	district42
547	0.741937	5.45073	4.07662	0.324	11.55	7.81529	8.70714	2.77259	0	9.59138	5.82895	2019	3.97	Northern Area	.	district86
548	1.25276	6.76861	5.21223	0.154	11.65	9.10484	7.68425	6.56667	2.89037	9.70015	5.85793	2022	4.64	Northern Area	Machinery and Equipment	district20
549	0.955511	6.75984	2.14725	0.314	11.32	10.14	9.08582	2.19722	1.09861	12.2064	5.58725	2019	4.34	Southern Area	Steel and Building Materials	district56
550	1.02962	6.35624	5.37842	0.423	11.74	10.0924	8.19755	6.2634	1.38629	9.80874	5.99146	2022	4.22	Northern Area	Energy Supply	district95
551	0.693147	5.97338	3.92062	0.474	11.9	8.68272	8.96288	1.09861	0	10.1397	5.9779	2023	3.72	Northern Area	High-Tech	district44
552	0.587787	6.80582	3.14787	0.258	10.83	8.07643	7.20411	4.82028	2.77259	7.90986	5.29832	2022	4.44	Southern Area	Food and Textiles	district79
553	0.875469	6.15339	3.87416	0.183	11.35	10.2105	8.98811	1.38629	0.693147	8.97954	5.29832	2019	4.96	Southern Area	.	district10
554	0.470004	4.96986	5.13392	0.401	11.46	8.69285	8.5666	3.58352	1.94591	11.7883	5.41165	2021	4.51	Southwest Area	Raw Materials Processing	district82
555	0.916291	6.04026	4.36152	0.492	11.12	9.83575	8.44077	2.63906	2.07944	9.18441	5.37528	2021	3.7	Southern Area	High-Tech	district77
556	1.09861	6.25789	6.16951	0.12	11.97	9.68115	8.47834	4.21951	4.21951	11.1411	6.39693	2019	6.82	Northern Area	.	district47
557	0.587787	4.96983	5.13392	0.401	11.46	8.22697	8.13801	2.89037	2.70805	10.7698	5.37528	2021	4.51	Southwest Area	Machinery and Equipment	district82
558	0.741937	9.63129	3.95249	0.274	11.67	8.24843	8.70832	5.13874	2.63906	6.03069	5.79909	2019	4.48	Northern Area	.	district63
559	0.916291	5.83481	4.36152	0.492	11.12	9.85294	8.36913	3.48124	2.07944	10.4151	5.37528	2021	3.7	Southern Area	High-Tech	district77
560	0.788457	8.28325	3.99794	0.121	11.63	8.16897	8.89743	6.55251	0	8.17132	5.82157	2022	4.18	Northern Area	.	district71
561	0.693147	7.9011	3.37234	0.103	12.49	8.89041	7.83005	7.83775	0	9.83975	5.87774	2022	3.94	Northern Area	Machinery and Equipment	district94
562	1.09861	6.81063	4.5429	0.178	11.54	9.56947	7.80931	5.77765	2.77259	8.86741	6.39693	2022	4.99	Southern Area	Raw Materials Processing	district10
563	0.530628	5.97759	2.80694	0.837	11	8.12641	7.17053	4.12713	2.07944	9.01006	5.12396	2019	3.17	Southwest Area	.	district99
564	0.587787	6.116	4.30657	0.516	11.29	8.59389	8.21631	2.99573	1.09861	7.79482	5.70378	2023	3.28	Southwest Area	Raw Materials Processing	district34
565	0.916291	6.39693	4.55003	0.18	11.37	10.203	9.01005	1.38629	0.693147	8.29405	5.59842	2020	4.98	Southern Area	Transportation Equipment	district10
566	0.587787	6.94307	4.56984	0.346	11.3	8.08871	7.2158	4.11087	1.94591	7.90655	5.24175	2019	3.88	Southwest Area	.	district8
567	1.09861	6.58341	4.48036	0.168	10.97	9.50629	8.67408	7.08273	1.79176	10.402	5.85793	2022	3.95	Southern Area	Steel and Building Materials	district91
568	1.09861	6.1487	5.07043	0.34	11.49	9.69834	8.31848	7.52159	1.60944	11.2758	5.99146	2022	4.09	Northern Area	Raw Materials Processing	district28
569	0.741937	7.08784	2.62041	0.103	12.21	8.79035	7.9565	4.01638	2.07944	9.84119	7.37776	2020	3.93	Northern Area	Machinery and Equipment	district94
570	1.09861	6.1661	5.11828	0.338	11.54	9.79048	8.67953	2.25129	1.94591	9.27669	6.21461	2023	4.09	Northern Area	High-Tech	district28
571	0.587787	5.42043	3.73403	0.814	10.99	7.99133	7.47878	4.15104	2.19722	9.21044	5.24175	2020	3.21	Southwest Area	High-Tech	district99
572	0.916291	5.83482	4.36152	0.492	11.12	9.84694	8.39422	3.89182	2.07944	9.90344	5.37528	2021	3.7	Southern Area	Transportation Equipment	district77
573	0.788457	5.3168	3.02073	0.695	10.73	10.3514	10.163	0.405465	0	8.15622	4.94164	2020	3.28	Southern Area	Food and Textiles	district60
574	1.09861	6.16552	5.11828	0.338	11.54	9.81908	8.77967	2.30259	1.94591	10.5971	6.21461	2023	4.09	Northern Area	High-Tech	district28
575	1.15688	6.93484	3.56568	0.12	11.61	9.61595	8.95548	2.44235	1.60944	8.61232	5.49306	2021	4.17	Northern Area	High-Tech	district71
576	1.09861	6.50647	3.14374	0.424	11.64	9.88594	6.90993	2.97041	1.79176	9.73561	6.52356	2023	4.24	Northern Area	Raw Materials Processing	district35
577	1.09861	6.51475	4.89287	0.234	11.86	9.94803	9.12477	3.68888	1.79176	11.0021	5.99146	2023	5.23	Northern Area	Transportation Equipment	district41
578	0.693147	6.65928	3.61304	0.357	10.88	8.55896	6.2774	3.04452	0	9.9035	5.82895	2020	4.47	Southern Area	Others	district55
579	0.788457	9.32509	6.24424	0.344	11.61	8.33266	7.0748	3.98898	1.09861	6.00216	6.04973	2019	4.88	Northern Area	.	district21
580	0.587787	5.79071	0.0041912	0.416	11	8.00838	8.61068	2.67415	1.60944	9.21453	5.24175	2019	2.96	Southwest Area	.	district48
581	0.693147	7.46242	2.62041	0.103	12.21	8.2903	7.08725	3.58352	2.07944	8.10923	5.60947	2020	3.93	Northern Area	High-Tech	district94
582	1.09861	6.15914	5.11828	0.338	11.54	9.79544	8.45865	2.07944	1.94591	10.5572	6.21461	2023	4.09	Northern Area	Machinery and Equipment	district28
583	1.16315	6.57925	4.48036	0.168	10.97	9.4495	7.82946	7.78369	1.60944	11.1075	6.39693	2022	3.95	Southern Area	High-Tech	district91
584	0.875469	6.43699	3.87416	0.183	11.35	10.2085	9.01352	1.38629	0.693147	8.82556	5.29832	2019	4.96	Southern Area	.	district10
585	0.982078	4.61765	4.27359	0.416	11.6	9.84088	7.68866	2.8622	1.94591	10.3862	5.70378	2019	4.25	Northern Area	.	district35
586	1.09861	6.1703	5.11828	0.338	11.54	9.79048	8.67953	2.25129	1.94591	9.72215	6.21461	2023	4.09	Northern Area	High-Tech	district28
587	0.470004	6.2685	5.06006	0.472	11.15	8.75467	8.85776	6.90274	1.09861	10.5367	5.52146	2022	3.76	Northern Area	High-Tech	district12
588	0.587787	5.63406	2.80694	0.837	11	7.98908	7.41984	4.16667	2.19722	9.21553	5.24175	2019	3.17	Southwest Area	.	district99
589	1.02962	6.11322	5.44543	0.228	11.47	9.84578	8.24259	4.07754	0.693147	9.73044	5.98141	2020	4.68	Northern Area	Food and Textiles	district63
590	0.693147	6.76985	3.66415	0.352	10.99	8.20487	7.70521	5.6647	2.63906	8.79486	6.04025	2022	4.47	Southern Area	.	district55
591	0.470004	5.92693	5.10194	0.194	11.7	8.56672	8.37204	5.40583	2.19722	9.37789	5.70378	2022	3.99	Southwest Area	Raw Materials Processing	district49
592	0.693147	5.95945	3.92062	0.474	11.9	8.7232	8.92565	1.09861	0	10.0171	5.9779	2023	3.72	Northern Area	High-Tech	district44
593	0.641854	5.92848	5.11804	0.302	11.67	8.55427	6.34349	3.55535	0	9.08398	5.59842	2021	4.05	Northern Area	Machinery and Equipment	district86
594	0.693147	6.17383	-20.7233	0.209	11.89	8.87656	8.3354	8.8032	0	12.5327	5.99146	2022	5.72	Northern Area	High-Tech	district76
595	1.09861	6.13054	5.01175	0.373	11.75	9.84143	8.9773	6.14954	1.38629	9.92034	5.79909	2022	4.26	Northern Area	Transportation Equipment	district27
596	0.788457	6.08726	4.55555	0.326	11.45	8.63031	7.95377	6.27852	0	10.0929	6.21461	2022	3.82	Northern Area	Machinery and Equipment	district52
597	0.587787	6.03737	3.19366	0.634	10.93	7.90578	7.61306	3.46574	2.56495	11.1701	5.07517	2020	3.62	Southwest Area	Raw Materials Processing	district83
598	1.09861	6.1325	4.64282	0.252	11.55	9.64267	7.86675	4.04305	1.38629	8.58317	5.85793	2021	4.43	Northern Area	High-Tech	district30
599	0.916291	5.9853	4.06825	0.496	11	9.85227	8.36252	2.89037	2.07944	10.4104	5.29832	2020	3.7	Southern Area	Machinery and Equipment	district77
600	0.470004	6.27	2.59747	0.472	11.01	8.80918	8.70759	2.14007	1.09861	7.57507	5.70378	2020	3.77	Northern Area	High-Tech	district12
601	1.09861	6.8108	4.5429	0.178	11.54	9.57296	7.83063	5.89853	2.56495	8.98847	6.39693	2022	4.99	Southern Area	High-Tech	district10
602	0.405465	6.10577	4.02342	0.404	11.05	7.95187	8.54569	2.77259	1.60944	10.1905	4.1972	2021	3.02	Southwest Area	Steel and Building Materials	district48
603	1.02962	3.80992	5.55351	0.269	11.64	10.0896	8.10888	6.61473	1.09861	12.7069	6.21461	2022	4.7	Northern Area	Transportation Equipment	district63
604	1.09861	6.10925	3.92526	0.254	11.32	9.6401	8.19959	2.89037	1.38629	8.72759	5.99146	2023	4.58	Southern Area	Food and Textiles	district25
605	0.916291	6.21461	3.9027	0.27	10.95	9.84748	5.9648	2.44235	0	8.85894	5.29832	2021	3.83	Southern Area	Food and Textiles	district62
606	1.09861	6.43386	5.17256	0.155	11.32	9.7349	8.29318	2.3979	1.60944	10.898	5.85793	2021	4.64	Northern Area	High-Tech	district20
607	0.693147	5.96531	4.31092	0.477	11.84	8.72911	9.0136	1.09861	0	11.5505	5.9779	2022	3.71	Northern Area	Others	district44
608	1.09861	7.72661	3.19231	0.188	11.68	9.53559	8.96633	6.68586	1.60944	8.86149	5.57044	2022	4.16	Northern Area	Raw Materials Processing	district88
609	0.916291	5.83798	4.36152	0.492	11.12	9.80701	8.5215	2.8622	2.07944	10.2268	5.37528	2021	3.7	Southern Area	High-Tech	district77
610	0.832909	6.62675	4.57502	0.243	11.49	8.37604	9.04538	2.77259	2.19722	11.2249	6.62804	2020	4.42	Northern Area	High-Tech	district30
611	0.693147	7.05187	6.08978	0.149	12.03	8.45247	8.99893	2.30259	0	8.08641	5.59842	2019	6.12	Northern Area	.	district26
612	1.09861	6.8106	4.5429	0.178	11.54	9.5564	7.72645	5.72359	2.56495	8.8132	6.39693	2022	4.99	Southern Area	High-Tech	district10
613	0.587787	5.95052	4.74294	0.5	11.48	9.0472	8.35452	5.05943	0	9.00602	5.80904	2022	3.8	Northern Area	Steel and Building Materials	district38
614	0.788457	4.56089	5.71539	0.414	11.55	8.26048	6.50517	4.17439	2.63906	8.65678	6.71877	2020	4.21	Northern Area	High-Tech	district95
615	0.788457	6.28278	5.04154	0.419	11.47	7.39003	7.88159	2.94444	2.63906	9.14217	5.8861	2021	4.23	Northern Area	Machinery and Equipment	district32
616	0.788457	5.38061	6.37173	0.237	11.55	7.6262	7.08679	4.2485	2.70805	9.90763	5.99146	2019	4.92	Northern Area	.	district69
617	0.587787	6.09744	2.20033	0.691	10.81	8.05483	8.71268	2.74084	1.60944	9.34732	5.36598	2021	3.28	Southern Area	Others	district60
618	1.09861	7.08757	2.89589	0.114	12.03	9.82454	7.54939	3.19867	2.3979	10.419	6.21461	2021	3.9	Northern Area	Machinery and Equipment	district57
619	0.470004	5.4161	4.6134	0.177	10.71	8.56679	8.37472	3.23868	1.94591	10.9073	5.48064	2020	3.97	Southwest Area	Raw Materials Processing	district49
620	1.09861	5.3988	3.95249	0.274	11.67	9.50924	7.67262	4.52179	2.30259	9.51289	6.04025	2019	4.48	Northern Area	.	district63
621	0.916291	5.83481	4.36152	0.492	11.12	9.83438	8.44439	4.02535	2.07944	11.0476	5.37528	2021	3.7	Southern Area	High-Tech	district77
622	1.09861	6.81026	4.5429	0.178	11.54	9.56981	7.83303	5.89853	2.48491	8.98901	6.39693	2022	4.99	Southern Area	Machinery and Equipment	district10
623	0.916291	5.83485	4.36152	0.492	11.12	9.81288	8.50364	3.7612	2.07944	10.1933	5.37528	2021	3.7	Southern Area	Machinery and Equipment	district77
624	0.405465	8.17189	4.53772	0.103	11.75	8.7302	7.50857	4.05178	2.77259	12.0122	5.85793	2020	5.49	Northern Area	Energy Supply	district14
625	0.693147	6.44579	3.60347	0.172	11.4	8.84031	8.84031	3.21888	1.38629	11.8752	6.68461	2023	4.27	Northern Area	Machinery and Equipment	district98
626	0.916291	6.04025	4.36152	0.492	11.12	9.83973	8.45251	4.24133	2.07944	9.89298	5.37528	2021	3.7	Southern Area	Machinery and Equipment	district77
627	0.788457	6.93027	4.5429	0.178	11.54	8.46414	7.82597	5.04986	0	8.01664	6.39693	2022	4.99	Southern Area	Machinery and Equipment	district10
628	1.09861	6.24904	5.37842	0.423	11.74	9.61592	7.11592	5.10595	1.38629	8.75432	5.99146	2022	4.22	Northern Area	Steel and Building Materials	district95
629	0.916291	3.57895	6.37173	0.237	11.55	9.81071	8.55304	2.14007	1.94591	11.2899	5.18178	2019	4.92	Northern Area	.	district69
630	1.02962	6.90999	4.20689	0.12	11.25	9.46565	8.37291	3.09104	2.56495	9.49824	5.58725	2020	2.7	Southern Area	High-Tech	district61
631	0.587787	7.31388	6.16951	0.12	11.97	8.88099	7.75217	3.43399	0.693147	8.11761	5.54908	2019	6.82	Northern Area	.	district47
632	0.788457	7.10797	4.4259	0.13	11.91	7.99604	7.37651	3.6763	2.48491	8.65417	5.85793	2019	5.24	Northern Area	.	district14
633	1.02962	6.58982	5.24081	0.117	12.05	9.91788	9.05884	5.79292	2.19722	9.10353	5.80814	2022	4.71	Northern Area	Transportation Equipment	district50
634	1.09861	6.9599	6.16951	0.12	11.97	9.66501	8.50915	4.26268	4.31749	10.0337	6.39693	2019	6.82	Northern Area	.	district47
635	0.875469	6.96248	3.87416	0.183	11.35	10.2092	8.9918	1.38629	0.693147	8.30326	5.29832	2019	4.96	Southern Area	.	district10
636	0.741937	6.29191	5.27351	0.284	11.49	8.06756	9.00842	4.11087	3.04452	10.8843	5.78843	2020	4.64	Northern Area	Others	district51
637	1.09861	6.81125	4.5429	0.178	11.54	9.55291	7.72754	5.77765	2.48491	8.86679	6.39693	2022	4.99	Southern Area	High-Tech	district10
638	1.09861	5.9753	5.19611	0.308	11.65	9.68316	9.01629	3.71357	1.94591	7.61707	6.01127	2022	4.66	Northern Area	Food and Textiles	district51
639	0.741937	9.84458	3.95249	0.274	11.67	8.27757	8.68974	5.10595	2.77259	5.80814	5.79909	2019	4.48	Northern Area	.	district63
640	0.788457	5.38242	6.37173	0.237	11.55	7.54241	7.27365	4.1972	2.70805	9.90529	5.93489	2019	4.92	Northern Area	.	district69
641	0.788457	6.95822	4.4259	0.13	11.91	7.97739	7.34771	3.7013	2.56495	8.80492	5.85793	2019	5.24	Northern Area	.	district14
642	0.741937	7.11649	3.7069	0.103	12.41	8.63661	7.7854	1.8718	1.09861	9.4236	5.80904	2021	3.94	Northern Area	Raw Materials Processing	district94
643	0.470004	4.99138	5.60615	0.415	11.38	8.61849	8.43459	2.80336	1.94591	10.1459	5.70378	2019	4.44	Southwest Area	.	district82
644	0.955511	5.0121	6.37173	0.237	11.55	10.2677	8.31091	2.07944	0.693147	9.67684	5.99146	2019	4.92	Northern Area	.	district69
645	0.405465	7.90121	4.18871	0.214	11.23	8.87418	8.5446	1.79176	1.60944	7.52254	6.21461	2021	5.03	Southern Area	Others	district72
646	0.916291	6.21661	3.9027	0.27	10.95	9.84136	5.94599	4.27667	0	9.15815	5.29832	2021	3.83	Southern Area	Machinery and Equipment	district62
647	1.09861	6.16202	5.11828	0.338	11.54	9.74048	8.57929	2.3979	1.94591	8.83215	6.21461	2023	4.09	Northern Area	High-Tech	district28
648	0.693147	5.90317	6.24424	0.344	11.61	8.15576	8.39826	4.02535	3.13549	9.87945	5.73657	2019	4.88	Northern Area	.	district21
649	1.16315	6.58873	4.20689	0.12	11.25	9.45278	8.32947	3.13549	2.56495	10.5226	6.79122	2020	2.7	Southern Area	High-Tech	district61
650	1.12493	6.49538	4.79364	0.426	11.85	9.48791	8.67225	5.65948	2.56495	9.0641	6.04025	2022	4.23	Northern Area	Machinery and Equipment	district35
651	1.09861	7.07863	4.97077	0.239	11.43	9.36937	7.27402	6.71052	2.99573	9.53416	6.10925	2022	4.96	Northern Area	High-Tech	district67
652	0.788457	6.44053	4.99342	0.422	11.78	7.98314	7.51932	4.08598	2.19722	9.40968	5.99146	2023	4.22	Northern Area	Transportation Equipment	district95
653	1.25276	5.76661	4.65355	0.062	11.48	9.24557	8.07894	3.58352	2.70805	9.85719	5.85793	2021	5.72	Southern Area	Steel and Building Materials	district68
654	1.25276	7.49564	3.80097	0.378	11.19	9.30976	8.34942	3.02042	1.79176	7.01302	5.59842	2023	3.85	Southern Area	High-Tech	district54
655	0.587787	6.29988	5.27351	0.284	11.49	8.60134	8.59365	3.83945	2.77259	10.1547	5.94017	2020	4.64	Northern Area	Raw Materials Processing	district51
656	1.09861	6.10925	5.25649	0.255	11.25	9.66875	8.25799	5.07957	0.693147	8.86757	5.99146	2022	4.58	Southern Area	Machinery and Equipment	district25
657	0.693147	5.68938	4.12219	0.49	11.65	8.74268	8.95737	1.09861	0	11.1078	6.10925	2020	3.7	Northern Area	Others	district44
658	1.25276	7.51198	3.80097	0.378	11.19	9.2795	8.2939	3.157	1.79176	6.99668	5.29832	2023	3.85	Southern Area	Food and Textiles	district54
659	1.09861	6.84429	4.5429	0.178	11.54	9.58923	7.97104	6.70012	2.48491	9.75808	6.39693	2022	4.99	Southern Area	Machinery and Equipment	district10
660	1.09861	7.1452	6.08978	0.149	12.03	9.88752	9.34025	1.60944	2.56495	9.45462	6.39693	2019	6.12	Northern Area	Steel and Building Materials	district26
661	1.09861	6.49256	4.79364	0.426	11.85	9.88373	7.23763	5.273	0.693147	8.67878	6.31897	2022	4.23	Northern Area	Food and Textiles	district35
662	1.25276	6.2634	4.43337	0.541	11.82	9.52264	8.84578	5.31253	1.79176	8.94768	6.75693	2022	3.85	Northern Area	Food and Textiles	district65
663	0.405465	4.90545	4.95071	0.25	11.46	8.63371	7.92328	4.05178	2.89037	12.3519	6.08677	2020	4.43	Northern Area	.	district18
664	1.09861	6.57973	5.01175	0.373	11.75	9.49749	8.51624	7.51942	2.3979	10.8426	5.3787	2022	4.26	Northern Area	Transportation Equipment	district27
665	0.693147	6.45787	3.45663	0.261	10.76	7.93295	7.60828	3.77276	2.63906	9.80433	5.92693	2021	4.44	Southern Area	Machinery and Equipment	district79
666	0.693147	6.47128	4.31092	0.477	11.84	7.94303	8.17638	5.20401	1.09861	8.6307	5.1358	2022	3.71	Northern Area	Raw Materials Processing	district44
667	0.530628	5.60104	4.45364	0.529	11.03	8.45187	7.66335	3.58352	1.60944	10.7159	4.94164	2020	3.26	Southwest Area	Steel and Building Materials	district34
668	0.470004	5.09084	4.45364	0.529	11.03	8.80034	8.96132	1.94591	1.60944	9.27856	5.99146	2020	3.26	Southwest Area	Raw Materials Processing	district34
669	1.16315	6.27354	4.83604	0.39	11.94	9.79301	8.56442	6.0947	1.09861	9.72239	6.30992	2022	4.38	Northern Area	High-Tech	district93
670	1.25276	6.92029	4.60313	0.291	11.95	9.36367	8.50937	7.06433	2.30259	10.0467	5.85793	2022	4.07	Northern Area	Others	district24
671	0.530628	5.30146	2.80694	0.837	11	8.20507	6.79889	4.03424	1.60944	9.68378	5.12396	2019	3.17	Southwest Area	.	district99
672	1.09861	6.12929	5.07043	0.34	11.49	9.51388	9.02528	6.63002	2.63906	10.4029	5.99146	2022	4.09	Northern Area	Machinery and Equipment	district28
673	0.788457	5.826	4.71795	0.596	11.21	9.86635	8.2492	2.44235	0.693147	7.89506	4.2485	2021	3.9	Southwest Area	Food and Textiles	district58
674	1.22378	6.34564	4.85798	0.371	11.78	9.43046	7.18192	5.2228	1.38629	8.77524	6.17379	2022	4.19	Northern Area	High-Tech	district22
675	0.470004	6.73197	4.6134	0.177	10.71	8.65501	8.47764	2.56495	1.94591	9.40689	5.48064	2020	3.97	Southwest Area	Raw Materials Processing	district49
676	0.693147	8.76587	3.50217	0.247	10.84	7.88846	9.59347	3.7612	1.94591	8.34355	5.17048	2020	3.83	Southern Area	.	district62
677	0.587787	7.01991	2.62041	0.103	12.21	8.64855	7.82194	3.58352	1.09861	9.99834	5.70378	2020	3.93	Northern Area	Machinery and Equipment	district94
678	0.955511	6.87472	5.24081	0.117	12.05	10.1671	9.15114	7.4491	1.60944	10.4773	5.28827	2022	4.71	Northern Area	Others	district50
679	0.788457	8.4429	3.99794	0.121	11.63	8.20972	8.91028	7.6014	1.60944	9.06149	5.82157	2022	4.18	Northern Area	.	district71
680	1.09861	3.34042	4.4259	0.13	11.91	9.45172	7.89039	4.57985	3.89182	12.49	6.39693	2019	5.24	Northern Area	.	district14
681	0.841567	5.62916	2.93242	0.413	10.89	9.82562	7.86918	2.52573	1.60944	8.13505	5.12396	2021	3.93	Southern Area	Raw Materials Processing	district96
682	0.470004	5.63195	4.56984	0.346	11.3	8.67612	8.80996	2.91777	0	9.88903	5.03695	2019	3.88	Southwest Area	.	district8
683	0.587787	5.7556	3.6181	0.812	11.08	8.06493	7.17553	4.11904	1.94591	8.93538	5.24175	2021	3.22	Southwest Area	High-Tech	district99
684	1.25276	6.11637	4.65355	0.062	11.48	9.25783	8.02541	2.91777	2.70805	9.67322	5.85793	2021	5.72	Southern Area	Transportation Equipment	district68
685	0.693147	5.98172	3.90767	0.276	11.89	8.25305	8.41031	2.60269	1.94591	8.21906	5.59842	2021	4.07	Northern Area	High-Tech	district24
686	1.09861	5.53252	4.4259	0.13	11.91	9.79483	6.95004	3.62434	1.09861	9.63456	6.05209	2019	5.24	Northern Area	.	district14
687	1.22378	6.30992	4.85798	0.371	11.78	9.31825	7.41881	5.31787	1.94591	8.90653	5.99146	2022	4.19	Northern Area	Steel and Building Materials	district22
688	0.955511	5.29111	6.37173	0.237	11.55	10.0777	8.18553	2.30259	2.07944	9.78864	5.95324	2019	4.92	Northern Area	.	district69
689	0.587787	5.95431	4.74294	0.5	11.48	9.07646	8.37502	3.3673	0	7.28139	5.80904	2022	3.8	Northern Area	Steel and Building Materials	district38
690	0.470004	5.93177	5.10194	0.194	11.7	8.64182	8.50607	4.29729	2.07944	8.25531	5.70378	2022	3.99	Southwest Area	Raw Materials Processing	district49
691	1.16315	6.58867	5.55351	0.269	11.64	9.58247	7.9757	6.88857	1.60944	10.2024	6.39693	2022	4.7	Northern Area	High-Tech	district63
692	0.916291	6.09683	4.9825	0.34	11.33	9.78215	7.35579	3.3673	1.09861	4.49981	5.1358	2020	4.07	Northern Area	Raw Materials Processing	district28
693	1.16315	6.27362	4.83604	0.39	11.94	9.78792	8.5842	6.09244	1.09861	9.72005	6.30992	2022	4.38	Northern Area	High-Tech	district93
694	0.955511	6.75984	2.14725	0.314	11.32	10.14	9.08582	2.19722	1.09861	12.2304	5.7462	2019	4.34	Southern Area	Steel and Building Materials	district56
695	1.09861	6.4994	4.79364	0.426	11.85	9.59362	9.5169	6.09695	3.29584	9.49879	6.26149	2022	4.23	Northern Area	Machinery and Equipment	district35
696	0.693147	8.35515	4.16116	0.342	11.61	8.91659	8.72844	2.67415	0	7.11996	5.99146	2019	4.78	Northern Area	.	district85
697	1.22378	6.30992	5.51384	0.384	11.5	9.38493	7.28133	2.63906	1.60944	8.75589	5.99146	2020	4.01	Northern Area	Machinery and Equipment	district40
698	0.587787	9.64577	4.33349	0.193	11.58	8.469	8.4548	3.61092	2.07944	8.01665	5.29832	2020	4.14	Northern Area	Raw Materials Processing	district88
699	1.09861	6.24722	4.99342	0.422	11.78	9.74324	6.67	2.70805	1.09861	9.52274	6.21461	2023	4.22	Northern Area	High-Tech	district95
700	0.955511	6.79066	2.14725	0.314	11.32	10.14	9.08582	2.19722	1.09861	11.5374	5.76832	2019	4.34	Southern Area	Steel and Building Materials	district56
701	0.788457	6.33025	4.82244	0.225	11.38	7.90579	7.40786	4.4006	3.04452	9.48539	5.99146	2021	5.06	Northern Area	High-Tech	district69
702	1.09861	7.75444	3.19231	0.188	11.68	9.53948	8.97447	6.70441	1.38629	8.85224	5.57044	2022	4.16	Northern Area	Raw Materials Processing	district88
703	0.832909	6.43957	4.99342	0.422	11.78	7.87807	6.35482	4.2697	2.83321	10.4056	6.21461	2023	4.22	Northern Area	Transportation Equipment	district95
704	1.09861	6.62007	3.90417	0.254	11.22	9.69241	8.25035	3.56953	1.60944	10.9592	6.47843	2021	4.58	Southern Area	Machinery and Equipment	district56
705	0.587787	7.96012	2.99445	0.189	11.72	8.6223	8.68592	4.18205	1.94591	9.46901	5.59842	2023	4.16	Northern Area	High-Tech	district88
706	0.693147	6.44042	5.37842	0.423	11.74	8.55877	7.60391	6.12796	1.38629	9.58885	5.99146	2022	4.22	Northern Area	Transportation Equipment	district95
707	0.693147	6.48433	3.84042	0.38	10.98	8.63205	8.85019	2.8622	1.38629	8.49433	6.51959	2020	3.84	Southern Area	Machinery and Equipment	district54
708	0.693147	6.43956	4.99342	0.422	11.78	8.51661	7.57411	3.93183	1.94591	10.249	5.99146	2023	4.22	Northern Area	Transportation Equipment	district95
709	1.02962	6.57253	4.20689	0.12	11.25	9.46905	8.35697	3.06805	2.56495	10.297	5.70378	2020	2.7	Southern Area	Machinery and Equipment	district61
710	0.693147	6.24162	4.51633	0.427	11.59	8.5606	8.5843	3.93183	1.94591	10.0275	5.80061	2023	4.24	Northern Area	Transportation Equipment	district32
711	0.788457	7.75604	3.99794	0.121	11.63	8.09447	8.38704	6.59441	1.60944	8.7405	5.82157	2022	4.18	Northern Area	Transportation Equipment	district71
712	1.1314	7.43897	5.08038	0.375	11.69	9.82272	8.8476	1.38629	1.09861	9.40607	5.99146	2022	4.01	Northern Area	Machinery and Equipment	district40
713	0.993252	5.99125	4.95788	0.125	11.29	9.55597	8.70068	3.09104	2.63906	10.0933	5.76832	2020	5.23	Southern Area	Others	district9
714	1.09861	5.43154	2.25066	0.557	10.57	10.0551	10.0588	0.693147	0	10.4252	5.39363	2020	3.36	Southern Area	Food and Textiles	district43
715	0.587787	6.94858	2.80694	0.837	11	8.17783	6.74746	4.08598	1.79176	7.90101	5.24175	2019	3.17	Southwest Area	.	district99
716	0.470004	5.92693	4.39402	0.191	11.71	8.75061	8.60134	2.07944	2.19722	9.95099	5.70378	2023	4	Southwest Area	Raw Materials Processing	district49
717	0.587787	5.92471	4.05067	0.227	11.15	8.51627	8.13121	3.90197	2.3979	9.93686	6.21461	2019	4.97	Southern Area	.	district72
718	0.693147	8.33127	4.7942	0.269	11.69	8.59263	9.28249	3.80666	1.38629	7.39449	5.49306	2019	5.07	Northern Area	.	district41
719	0.587787	6.50459	3.94203	0.259	11.55	8.65942	8.56098	7.23957	2.56495	10.6378	5.85793	2022	4.17	Northern Area	High-Tech	district5
720	1.09861	6.91274	4.5429	0.178	11.54	9.24267	7.45065	5.12694	2.07944	8.11173	5.39363	2022	4.99	Southern Area	Others	district10
721	1.09861	6.81125	4.5429	0.178	11.54	9.55962	7.77052	5.77765	2.07944	8.86679	6.39693	2022	4.99	Southern Area	Machinery and Equipment	district10
722	0.788457	6.62023	4.72969	0.338	11.64	8.02855	8.03395	3.2581	0.693147	11.0028	5.99146	2020	4.79	Northern Area	Transportation Equipment	district85
723	0.470004	5.12396	5.13392	0.401	11.46	8.83354	8.67686	2.25129	1.79176	10.614	5.48064	2021	4.51	Southwest Area	Raw Materials Processing	district82
724	0.741937	6.80357	6.08978	0.149	12.03	8.22996	9.45052	3.56953	1.79176	8.64083	5.68017	2019	6.12	Northern Area	.	district26
725	1.09861	6.31897	3.5912	0.364	11.46	9.49116	6.54848	3.51155	1.79176	7.40489	5.85793	2023	4.27	Northern Area	Steel and Building Materials	district75
726	0.788457	7.13652	2.7862	0.004	12.77	8.19135	8.47561	5.23644	4.39445	10.4515	6.39693	2020	3.92	Northern Area	Others	district70
727	1.1314	6.69703	4.7445	0.374	11.71	9.80345	8.58443	1.70475	1.09861	10.1045	5.99146	2023	4.02	Northern Area	Machinery and Equipment	district40
728	0.587787	5.59919	4.30657	0.516	11.29	8.38862	8.53935	3.4012	1.94591	9.05357	5.35039	2023	3.28	Southwest Area	Machinery and Equipment	district34
729	0.615186	5.12182	4.63309	0.414	11.54	8.61078	7.77738	3.79549	1.79176	10.5102	5.93489	2019	4.21	Northern Area	.	district95
730	0.916291	6.1024	4.9825	0.34	11.33	9.7816	7.36324	3.3673	1.09861	5.88053	5.1358	2020	4.07	Northern Area	Raw Materials Processing	district28
731	1.09861	7.8144	6.08978	0.149	12.03	9.88752	9.34025	1.60944	2.56495	9.90354	6.39693	2019	6.12	Northern Area	Steel and Building Materials	district26
732	1.09861	6.62007	3.90417	0.254	11.22	9.69642	8.26506	2.89037	1.60944	10.8868	6.50989	2021	4.58	Southern Area	Steel and Building Materials	district56
733	0.587787	5.95856	4.74294	0.5	11.48	9.08309	8.34196	7.79338	0	11.7379	5.80904	2022	3.8	Northern Area	Steel and Building Materials	district38
734	0.530628	6.06819	4.5898	0.119	12.4	8.84261	8.41774	3.54096	2.07944	9.89238	5.94017	2020	4.42	Northern Area	Raw Materials Processing	district16
735	0.916291	6.06437	4.9825	0.34	11.33	9.81207	8.53897	2.14007	1.94591	9.94391	5.18178	2020	4.07	Northern Area	Transportation Equipment	district28
736	0.741937	5.86545	3.97973	0.331	11.63	8.80847	8.49428	3.80666	1.94591	9.59547	7.22394	2019	4.46	Northern Area	.	district51
737	0.587787	5.59859	3.6996	0.526	11.18	8.42586	7.59182	1.8718	1.38629	8.8708	5.59842	2021	3.26	Southwest Area	Steel and Building Materials	district34
738	0.587787	5.59871	3.6996	0.526	11.18	8.42904	7.60015	3.58352	1.38629	9.2324	5.56068	2021	3.26	Southwest Area	Steel and Building Materials	district34
739	0.530628	5.41724	3.73403	0.814	10.99	8.15673	7.09891	4.06903	2.07944	9.34993	5.12396	2020	3.21	Southwest Area	Steel and Building Materials	district99
740	1.09861	6.13468	4.64282	0.252	11.55	9.6464	7.88807	4.04305	1.09861	8.67778	5.85793	2021	4.43	Northern Area	Steel and Building Materials	district30
741	0.693147	6.11149	4.72969	0.338	11.64	8.38632	8.03828	3.77276	2.07944	7.72383	5.99146	2020	4.79	Northern Area	Steel and Building Materials	district85
742	0.587787	5.60068	5.13392	0.401	11.46	8.36671	8.2252	1.70475	2.3979	8.75715	5.33754	2021	4.51	Southwest Area	Food and Textiles	district82
743	1.25276	6.61981	4.50727	0.238	11.46	9.25609	7.21984	3.93183	2.89037	9.1082	6.90776	2020	4.15	Northern Area	Food and Textiles	district5
744	0.693147	5.57764	4.7942	0.269	11.69	8.1993	9.48723	3.43399	1.60944	9.95437	5.49306	2019	5.07	Northern Area	.	district41
745	1.09861	6.37161	4.85798	0.371	11.78	9.43937	7.43972	6.48976	2.56495	10.0201	6.01616	2022	4.19	Northern Area	Raw Materials Processing	district22
746	1.09861	6.48383	5.24159	0.258	11.6	9.48601	7.75813	3.73767	2.30259	9.50644	5.99146	2021	4.7	Northern Area	High-Tech	district63
747	0.693147	6.43986	4.99342	0.422	11.78	8.53095	7.62249	3.94158	1.94591	9.52974	5.99146	2023	4.22	Northern Area	Transportation Equipment	district95
748	0.470004	6.26864	5.06006	0.472	11.15	8.73626	8.75889	6.86171	2.07944	10.4955	6.55108	2022	3.76	Northern Area	Raw Materials Processing	district12
749	0.641854	6.09765	5.04154	0.419	11.47	8.81566	8.39746	2.07944	1.38629	11.8287	6.17379	2021	4.23	Northern Area	High-Tech	district32
750	0.788457	6.97814	2.92824	0.001	12.05	8.31977	8.11815	5.20126	4.36945	8.9118	6.68461	2021	4.74	Northern Area	Steel and Building Materials	district42
751	1.09861	6.79418	4.57502	0.243	11.49	9.47634	8.97312	2.3979	2.48491	8.07215	6.39693	2020	4.42	Northern Area	Machinery and Equipment	district30
752	1.38629	6.62948	4.17922	0.258	11.56	9.23378	7.17592	3.92197	2.89037	10.8447	6.90776	2023	4.18	Northern Area	High-Tech	district5
753	0.693147	6.2634	4.28598	0.529	11.8	8.60711	8.8157	3.52636	1.60944	6.99668	5.8861	2021	3.84	Northern Area	High-Tech	district65
754	0.587787	7.72544	2.99445	0.189	11.72	8.63638	8.69082	4.12713	1.94591	9.21244	5.59842	2023	4.16	Northern Area	High-Tech	district88
755	1.09861	6.41175	5.37842	0.423	11.74	9.30821	7.75376	4.11904	2.3979	7.59438	5.39363	2022	4.22	Northern Area	Food and Textiles	district95
756	1.16315	6.644	5.0527	0.185	11.49	9.81643	8.4666	7.37994	1.09861	10.6388	6.55108	2022	5.35	Northern Area	High-Tech	district81
757	0.693147	6.43966	4.99342	0.422	11.78	8.50224	7.51501	3.95124	2.19722	10.3049	5.99146	2023	4.22	Northern Area	Transportation Equipment	district95
758	1.09861	7.1452	6.08978	0.149	12.03	9.88752	9.34025	1.60944	2.56495	9.0437	6.55108	2019	6.12	Northern Area	Steel and Building Materials	district26
759	1.09861	6.32436	4.41535	0.367	11.71	9.3263	7.49561	5.49434	2.99573	9.06935	5.92693	2022	4.26	Northern Area	Machinery and Equipment	district75
760	0.788457	6.8025	2.87865	0.064	11.42	8.61751	8.63522	6.59715	1.79176	9.69677	6.30079	2022	4.71	Northern Area	Food and Textiles	district6
761	1.09861	6.84455	4.5429	0.178	11.54	9.58716	8.33079	5.82895	1.94591	8.88494	6.39693	2022	4.99	Southern Area	Raw Materials Processing	district10
762	1.09861	6.72543	4.99342	0.422	11.78	9.81792	7.96918	1.25276	0.693147	3.8712	6.21461	2023	4.22	Northern Area	High-Tech	district95
763	0.788457	6.26388	5.71539	0.414	11.55	7.81621	7.2231	4.32413	3.09104	7.30317	5.99146	2020	4.21	Northern Area	High-Tech	district95
764	0.693147	5.30781	6.24424	0.344	11.61	8.2453	7.69501	4.62986	3.13549	10.8573	5.85793	2019	4.88	Northern Area	.	district21
765	0.693147	6.43961	4.99342	0.422	11.78	8.48611	7.44684	3.97029	2.30259	10.3292	5.99146	2023	4.22	Northern Area	Transportation Equipment	district95
766	0.587787	7.62093	5.18655	0.239	11.29	8.8991	7.32097	3.04452	0.693147	8.6282	5.59842	2020	4.95	Northern Area	Machinery and Equipment	district67
767	1.02962	5.52983	5.29609	0.127	11.48	9.57907	8.83071	6.79066	2.48491	11.1632	5.99146	2022	5.24	Southern Area	.	district9
768	0.693147	5.27829	4.7942	0.269	11.69	8.18643	9.44796	3.62434	1.79176	10.2537	5.49306	2019	5.07	Northern Area	.	district41
769	0.832909	6.62007	4.90488	0.371	11.69	8.23604	8.34428	3.80666	2.83321	10.4153	6.46147	2021	4.19	Northern Area	Machinery and Equipment	district22
770	0.693147	6.00744	4.21416	0.262	11.68	8.25305	8.41031	2.60269	1.94591	7.17319	5.59842	2020	4.06	Northern Area	High-Tech	district24
771	1.09861	6.92468	5.19611	0.308	11.65	9.78525	8.5312	7.05833	2.19722	10.0363	6.39693	2022	4.66	Northern Area	High-Tech	district51
772	0.788457	6.05673	3.02073	0.695	10.73	10.35	10.1622	0.405465	0	8.12029	4.94164	2020	3.28	Southern Area	Food and Textiles	district60
773	0.693147	6.01667	4.21416	0.262	11.68	8.25305	8.41031	2.60269	1.94591	7.00033	5.59842	2020	4.06	Northern Area	High-Tech	district24
774	0.788457	7.19771	3.56568	0.12	11.61	8.10498	8.37422	4.18205	1.09861	10.1293	5.85793	2021	4.17	Northern Area	Food and Textiles	district71
775	0.693147	6.44241	4.99342	0.422	11.78	8.52576	7.6029	3.93183	1.94591	8.45829	5.99146	2023	4.22	Northern Area	Transportation Equipment	district95
776	0.788457	10.4532	5.71539	0.414	11.55	8.27146	6.5569	4.14313	2.70805	7.48268	6.29157	2020	4.21	Northern Area	High-Tech	district95
777	0.530628	5.59969	5.55442	0.645	11.26	8.58022	8.46108	5.52346	2.19722	9.82325	5.70378	2022	3.62	Southwest Area	Steel and Building Materials	district83
778	0.788457	6.26054	5.54161	0.417	11.68	8.10021	7.68992	4.08598	1.79176	8.86869	5.99146	2021	4.22	Northern Area	High-Tech	district95
779	1.19392	6.71538	5.08038	0.375	11.69	9.18559	8.35037	7.06556	2.77259	10.2528	5.99146	2022	4.01	Northern Area	Machinery and Equipment	district40
780	0.788457	5.19296	2.02146	0.6	11.13	10.3204	9.05778	1.25276	1.09861	9.31533	5.20401	2020	2.88	Southern Area	Steel and Building Materials	district74
781	0.693147	6.66889	3.61304	0.357	10.88	8.57732	6.45074	3.51155	0.693147	8.56973	5.99146	2020	4.47	Southern Area	High-Tech	district55
782	1.02962	6.62007	4.85798	0.371	11.78	9.81601	8.89058	5.3116	2.56495	8.59007	5.99146	2022	4.19	Northern Area	Others	district22
783	0.693147	7.22984	4.95071	0.25	11.46	8.31263	7.65752	4.48864	3.3322	11.0053	5.76832	2020	4.43	Northern Area	Transportation Equipment	district18
784	0.641854	5.08705	6.24424	0.344	11.61	8.30301	7.92931	4.68675	2.94444	10.3883	5.59842	2019	4.88	Northern Area	.	district21
785	1.02962	6.11513	5.07043	0.34	11.49	9.52722	7.40909	3.79549	2.19722	7.56112	5.70378	2022	4.09	Northern Area	Food and Textiles	district28
786	0.741937	5.32409	5.27351	0.284	11.49	8.72832	8.57848	3.81771	2.48491	12.095	6.90776	2020	4.64	Northern Area	Steel and Building Materials	district51
787	1.09861	6.81125	4.5429	0.178	11.54	9.56295	7.79135	5.77765	1.79176	8.86679	6.39693	2022	4.99	Southern Area	Machinery and Equipment	district10
788	0.916291	6.02479	4.9825	0.34	11.33	10.0239	8.57394	1.60944	0	7.46221	5.29832	2020	4.07	Northern Area	Food and Textiles	district28
789	1.25276	5.90984	6.24424	0.344	11.61	9.34072	7.66919	3.02042	1.94591	10.3428	5.29832	2019	4.88	Northern Area	.	district21
790	0.741937	5.32616	5.27351	0.284	11.49	8.70901	8.54275	3.79549	2.48491	11.0489	6.90776	2020	4.64	Northern Area	Steel and Building Materials	district51
791	0.530628	5.9273	5.13392	0.401	11.46	8.63615	8.41779	2.74084	1.79176	7.49665	5.2575	2021	4.51	Southwest Area	Food and Textiles	district82
792	0.587787	5.75257	2.42839	0.814	11.13	7.93302	7.19074	6.05606	3.58352	10.2046	5.12396	2022	3.21	Southwest Area	Steel and Building Materials	district99
793	0.470004	5.6004	4.1289	0.522	11.24	8.75715	8.85776	2.63906	1.60944	9.70125	5.33754	2022	3.27	Southwest Area	Steel and Building Materials	district34
794	0.788457	5.9666	5.71539	0.414	11.55	7.8409	6.51117	4.2697	2.83321	9.42376	5.99146	2020	4.21	Northern Area	High-Tech	district95
795	1.09861	6.29098	4.32045	0.291	11.22	9.70555	9.50896	5.72685	1.38629	9.33609	6.39526	2022	4.46	Southern Area	Others	district36
796	0.405465	6.86893	4.46768	0.346	11.44	9.33291	9.04562	2.44235	0	9.20934	5.99146	2019	3.89	Northern Area	.	district17
797	0.916291	3.79899	4.59088	0.131	11.92	9.9364	9.06326	2.97041	1.60944	11.294	5.39363	2019	4.61	Northern Area	.	district50
798	0.788457	8.61139	4.16116	0.342	11.61	8.50626	6.70882	3.81771	0	6.54635	5.99146	2019	4.78	Northern Area	.	district85
799	0.587787	5.59843	5.10194	0.194	11.7	8.58397	8.46002	5.91943	1.79176	10.2218	5.70378	2022	3.99	Southwest Area	High-Tech	district49
800	0.641854	6.29505	4.7613	0.308	11.74	8.94193	9.46513	4.84024	0.693147	8.44074	5.59842	2022	4.05	Northern Area	Machinery and Equipment	district86
801	1.09861	6.62107	4.28334	0.306	11.68	9.79667	8.50662	3.48124	1.09861	9.49802	5.99146	2023	4.66	Northern Area	High-Tech	district51
802	1.09861	6.4072	5.37842	0.423	11.74	9.30162	7.77153	4.91265	2.30259	8.40156	5.39363	2022	4.22	Northern Area	Food and Textiles	district95
803	0.788457	5.96623	5.71539	0.414	11.55	7.86112	6.45925	4.2697	2.77259	9.9362	5.99146	2020	4.21	Northern Area	High-Tech	district95
804	1.09861	6.63333	4.83604	0.39	11.94	9.99079	8.28621	8.83383	0.693147	12.1038	6.21461	2022	4.38	Northern Area	Food and Textiles	district93
805	0.470004	5.12397	4.6134	0.177	10.71	8.68726	8.4848	2.35138	1.79176	10.8961	5.48064	2020	3.97	Southwest Area	Raw Materials Processing	district49
806	0.788457	5.99895	6.37173	0.237	11.55	7.82513	7.18671	4.32413	3.09104	9.29164	5.93489	2019	4.92	Northern Area	.	district69
807	0.788457	7.71929	3.99794	0.121	11.63	8.20972	8.91028	7.6014	1.79176	9.06149	5.82157	2022	4.18	Northern Area	.	district71
808	0.788457	4.49985	1.78705	0.588	11.06	10.3285	8.88573	1.38629	1.09861	9.72113	5.20401	2019	2.9	Southern Area	.	district74
809	0.788457	5.15644	3.02073	0.695	10.73	10.2598	9.81378	1.25276	0	8.35796	4.94164	2020	3.28	Southern Area	Food and Textiles	district60
810	0.587787	4.95468	3.6996	0.526	11.18	8.42904	7.60015	3.58352	1.38629	9.2324	5.56068	2021	3.26	Southwest Area	Steel and Building Materials	district34
811	0.955511	6.21723	4.95788	0.125	11.29	9.74117	9.05154	3.17805	1.94591	9.27164	5.70378	2020	5.23	Southern Area	.	district9
812	0.587787	5.75365	3.6181	0.812	11.08	8.13867	7.2879	4.03424	1.79176	8.28501	5.20401	2021	3.22	Southwest Area	Steel and Building Materials	district99
813	0.470004	5.70378	4.45409	0.641	11.38	9.06859	8.99143	2.99573	0.693147	10.7511	5.70378	2023	3.63	Southwest Area	Raw Materials Processing	district83
814	1.02962	6.24719	5.37842	0.423	11.74	9.74676	6.74152	5.71043	1.79176	9.3634	5.99146	2022	4.22	Northern Area	High-Tech	district95
815	0.693147	7.31406	3.37234	0.103	12.49	8.49045	7.49216	6.03668	1.79176	8.62371	5.39363	2022	3.94	Northern Area	Food and Textiles	district94
816	0.470004	6.27224	5.06006	0.472	11.15	8.70443	8.7897	7.96154	2.19722	11.5924	6.55108	2022	3.76	Northern Area	Raw Materials Processing	district12
817	1.09861	6.17384	5.19611	0.308	11.65	9.64988	9.04322	6.06146	1.94591	9.78877	6.15273	2022	4.66	Northern Area	Machinery and Equipment	district51
818	0.916291	4.83536	4.06825	0.496	11	9.80694	8.54642	2.48491	2.07944	9.83457	5.29832	2020	3.7	Southern Area	Steel and Building Materials	district77
819	1.09861	6.52063	3.14374	0.424	11.64	9.86496	7.53225	2.80336	1.79176	8.99049	6.72503	2023	4.24	Northern Area	High-Tech	district35
820	0.741937	5.92697	4.70431	0.304	11.6	8.66757	8.59809	4.03424	2.19722	10.5993	6.62074	2021	4.65	Northern Area	Food and Textiles	district51
821	1.09861	5.85474	4.33286	0.231	13.1	9.36725	7.52486	4.11904	2.77259	9.97567	5.61313	2019	3.7	Northern Area	.	district16
822	1.09861	7.87705	3.19231	0.188	11.68	9.54359	8.98301	6.90875	1.09861	8.93419	5.57044	2022	4.16	Northern Area	Raw Materials Processing	district88
823	0.693147	5.85866	3.7901	0.403	11.55	8.44059	7.84113	4.32413	2.70805	9.88837	6.17379	2019	3.95	Northern Area	.	district40
824	0.741937	5.15635	6.24424	0.344	11.61	8.13132	8.68259	3.66356	2.63906	10.3556	5.89899	2019	4.88	Northern Area	.	district21
825	0.587787	5.60011	4.30657	0.516	11.29	8.43476	8.58535	3.31419	1.94591	9.92378	5.29832	2023	3.28	Southwest Area	Steel and Building Materials	district34
826	0.875469	5.01064	3.22606	0.606	11.23	9.87212	9.32394	2.62973	1.79176	7.44775	5.34281	2022	2.88	Southern Area	Steel and Building Materials	district74
827	0.741937	5.30767	6.24424	0.344	11.61	8.15842	8.71389	3.71357	2.63906	10.2049	5.89899	2019	4.88	Northern Area	.	district21
828	0.470004	6.04035	3.1186	0.589	11.22	8.61458	8.7657	7.9071	1.38629	11.7699	5.16479	2022	2.54	Southwest Area	Steel and Building Materials	district11
829	0.470004	4.22895	5.60615	0.415	11.38	8.55854	8.34504	3.23868	1.94591	11.4191	5.29832	2019	4.44	Southwest Area	.	district82
830	0.741937	7.50296	2.99445	0.189	11.72	8.17562	8.05694	3.92197	2.89037	9.96581	5.80498	2023	4.16	Northern Area	Machinery and Equipment	district88
831	1.09861	6.64254	5.0527	0.185	11.49	10.0535	8.058	8.41748	0	11.6782	6.21461	2022	5.35	Northern Area	Machinery and Equipment	district81
832	0.788457	5.74923	4.36526	0.5	11.48	10.3151	8.52788	2.44235	0	9.22316	4.78749	2021	3.79	Northern Area	High-Tech	district38
833	1.09861	6.65929	5.11754	0.542	11.3	9.65976	9.39127	7.3415	0.693147	10.585	5.99146	2022	4.06	Southern Area	Food and Textiles	district15
834	0.788457	6.97956	2.92824	0.001	12.05	8.36437	7.88896	3.3673	4.31749	8.91664	6.57925	2021	4.74	Northern Area	Machinery and Equipment	district42
835	0.916291	6.51667	5.37842	0.423	11.74	10.2404	7.816	5.90672	1.09861	9.29081	5.39363	2022	4.22	Northern Area	Others	district95
836	0.530628	5.49989	5.60615	0.415	11.38	8.43129	7.50815	2.89037	1.09861	9.17004	5.12396	2019	4.44	Southwest Area	.	district82
837	0.530628	5.92694	4.6134	0.177	10.71	8.64638	8.48588	2.70805	1.94591	9.49183	5.70378	2020	3.97	Southwest Area	Steel and Building Materials	district49
838	1.25276	6.22277	5.07043	0.34	11.49	9.16416	6.89591	7.78343	1.79176	11.4637	5.99146	2022	4.09	Northern Area	Food and Textiles	district28
839	0.916291	5.5835	3.9027	0.27	10.95	9.44781	7.31769	1.38629	1.79176	9.73941	5.07517	2021	3.83	Southern Area	High-Tech	district62
840	0.788457	6.09597	5.61545	0.149	11.5	7.64751	8.67263	3.52636	2.94444	11.8423	5.85793	2020	4.62	Northern Area	High-Tech	district20
841	0.916291	6.59183	4.05987	0.178	11.63	9.98834	8.7676	2.91777	0.693147	8.42063	5.29832	2023	4.99	Southern Area	Food and Textiles	district10
842	0.741937	6.26386	4.14269	0.264	10.67	7.77031	7.48223	4.17439	2.70805	10.2203	5.52146	2020	4.44	Southern Area	High-Tech	district79
843	1.25276	6.75251	3.80097	0.378	11.19	9.2795	8.2939	3.157	1.79176	8.02617	5.59842	2023	3.85	Southern Area	Food and Textiles	district54
844	0.530628	6.62007	4.5898	0.119	12.4	9.06355	8.89157	2.63906	1.60944	10.697	6.00881	2020	4.42	Northern Area	Others	district16
845	1.09861	6.52724	4.97077	0.239	11.43	9.44709	6.7313	6.58755	0.693147	9.96242	5.59842	2022	4.96	Northern Area	Others	district67
846	0.788457	6.10976	3.59528	0.451	11.15	7.93133	8.53368	5.74939	3.61092	9.53993	6.16136	2022	3.02	Southwest Area	High-Tech	district48
847	0.788457	5.01064	2.49362	0.601	11.22	10.3308	8.98103	1.8718	1.09861	8.65678	5.19296	2021	2.88	Southern Area	Others	district74
848	0.693147	6.43997	4.99342	0.422	11.78	8.54842	7.57694	3.97968	2.19722	10.1537	5.99146	2023	4.22	Northern Area	Transportation Equipment	district95
849	0.641854	4.88284	4.3892	0.448	11.39	8.76027	8.2703	2.83321	1.60944	11.8595	5.99146	2020	4.22	Northern Area	Raw Materials Processing	district32
850	0.470004	5.59816	4.45364	0.529	11.03	8.52189	7.7188	3.54096	1.60944	9.89631	5.03695	2020	3.26	Southwest Area	Others	district34
851	1.02962	7.33237	4.32925	0.109	12.01	9.8878	9.3751	7.50721	2.48491	10.0778	5.69373	2022	5.11	Northern Area	Machinery and Equipment	district90
852	1.09861	7.29571	3.19231	0.188	11.68	9.53033	8.95527	6.80351	1.09861	9.41017	5.57044	2022	4.16	Northern Area	Raw Materials Processing	district88
853	1.16315	5.94102	5.19611	0.308	11.65	9.56579	7.52652	1.38629	1.38629	5.06107	6.28786	2022	4.66	Northern Area	Machinery and Equipment	district51
854	0.741937	5.6007	4.1289	0.522	11.24	8.171	8.5436	4.45435	0.693147	8.74544	5.85793	2022	3.27	Southwest Area	High-Tech	district34
855	1.02962	5.9428	5.15487	0.307	11.12	9.60695	9.24022	3.09104	1.38629	10.8804	5.59842	2021	4.69	Southern Area	Machinery and Equipment	district4
856	0.693147	10.3433	4.65275	0.285	11.03	8.4192	8.65699	3.73767	2.07944	7.33759	5.59842	2020	4.46	Southern Area	.	district36
857	0.693147	6.43951	4.99342	0.422	11.78	8.50646	7.46233	4.01638	2.3979	9.71105	5.99146	2023	4.22	Northern Area	Transportation Equipment	district95
858	0.916291	5.49379	3.2669	0.687	10.89	9.88972	9.47305	5.30579	2.94444	9.71051	5.56068	2022	3.29	Southern Area	Machinery and Equipment	district60
859	1.09192	6.62044	4.28334	0.306	11.68	9.80213	8.4821	3.41773	1.09861	9.94874	6.02587	2023	4.66	Northern Area	High-Tech	district51
860	0.875469	6.58686	3.76066	0.257	11.1	9.98095	7.39134	2.94444	1.38629	8.52337	5.29832	2020	4.57	Southern Area	.	district56
861	0.470004	6.26383	4.79364	0.426	11.85	8.9396	7.63	5.9428	1.09861	9.57983	6.10925	2022	4.23	Northern Area	Raw Materials Processing	district35
862	0.470004	4.52132	4.6134	0.177	10.71	8.74717	8.57469	2.25129	1.79176	12.06	5.56068	2020	3.97	Southwest Area	Raw Materials Processing	district49
863	0.693147	6.80261	3.73097	0.175	11.27	8.47624	8.04557	4.48864	1.94591	9.59689	6.00389	2020	4.26	Northern Area	High-Tech	district98
864	0.693147	6.67887	-20.7233	0.209	11.89	8.91017	7.80303	6.68023	0.693147	9.90359	6.21461	2022	5.72	Northern Area	High-Tech	district76
865	1.09861	7.05542	4.64282	0.252	11.55	9.90376	8.18868	2.97041	0	10.5023	5.85793	2021	4.43	Northern Area	High-Tech	district30
866	1.09861	6.68461	5.08038	0.375	11.69	9.4417	6.53709	6.6699	1.60944	9.88751	5.99146	2022	4.01	Northern Area	Machinery and Equipment	district40
867	0.693147	6.71542	4.7613	0.308	11.74	9.00987	9.3567	8.31042	0	11.4982	5.59842	2022	4.05	Northern Area	Machinery and Equipment	district86
868	0.470004	6.15004	5.60615	0.415	11.38	8.62639	8.41293	2.07944	1.79176	9.49807	5.17048	2019	4.44	Southwest Area	.	district82
869	1.28093	6.82111	2.45557	0.109	11.93	9.01418	6.29136	3.86073	3.43399	9.0437	6.21461	2021	5.1	Northern Area	Machinery and Equipment	district90
870	0.788457	6.38646	5.17256	0.155	11.32	7.67624	8.46052	4.12713	3.13549	10.4683	5.70378	2021	4.64	Northern Area	Steel and Building Materials	district20
871	0.587787	6.27144	5.06006	0.472	11.15	8.80395	8.74998	7.53316	1.09861	11.1647	5.93384	2022	3.76	Northern Area	High-Tech	district12
872	0.788457	6.93481	4.5429	0.178	11.54	8.45317	8.27721	5.73496	1.60944	8.70039	6.39693	2022	4.99	Southern Area	Machinery and Equipment	district10
873	0.955511	5.41645	3.59528	0.451	11.15	9.31086	8.45627	6.18518	3.13549	10.6702	5.29832	2022	3.02	Southwest Area	Raw Materials Processing	district48
874	1.1314	6.17517	4.65355	0.062	11.48	9.47938	8.42185	3.06805	2.30259	11.0076	6.08677	2021	5.72	Southern Area	Machinery and Equipment	district68
875	0.470004	5.61799	2.38273	0.548	11.15	8.90402	8.59873	1.70475	1.60944	10.3697	5.79909	2019	3.58	Northern Area	.	district12
876	0.788457	8.95593	3.23683	0.12	12.37	8.27541	7.0208	3.58352	2.07944	7.6382	5.70378	2019	3.77	Northern Area	.	district94
877	0.788457	6.26078	5.54161	0.417	11.68	7.7553	7.82404	4.21213	2.19722	9.45085	5.99146	2021	4.22	Northern Area	Machinery and Equipment	district95
878	0.530628	3.11347	4.8442	0.535	11.15	8.88562	8.50853	2.67415	1.94591	9.49807	5.99146	2020	4.05	Southern Area	Steel and Building Materials	district15
879	0.788457	7.09874	3.99794	0.121	11.63	8.20265	8.8981	6.93342	1.60944	9.7372	5.82157	2022	4.18	Northern Area	.	district71
880	0.587787	6.26347	5.06006	0.472	11.15	8.79694	8.73546	5.74939	1.09861	9.38622	5.79909	2022	3.76	Northern Area	High-Tech	district12
881	1.09861	6.10929	5.19611	0.308	11.65	9.69309	7.94662	7.10332	1.79176	10.8967	6.41017	2022	4.66	Northern Area	Machinery and Equipment	district51
882	1.02962	6.69703	4.7445	0.374	11.71	9.92088	8.10519	3.06805	1.09861	6.14847	6.17379	2023	4.02	Northern Area	High-Tech	district40
883	0.587787	6.86817	5.55442	0.645	11.26	8.34202	8.25851	6.78141	2.83321	9.8156	5.33754	2022	3.62	Southwest Area	Steel and Building Materials	district83
884	0.470004	5.59843	5.55442	0.645	11.26	8.77093	8.50455	6.11251	1.60944	10.4154	5.70378	2022	3.62	Southwest Area	Others	district83
885	0.916291	6.42162	4.48949	0.305	11.16	9.86668	8.63661	5.77855	1.09861	9.25732	5.29832	2022	4.69	Southern Area	Others	district4
886	1.02962	6.29173	4.89287	0.234	11.86	9.90876	9.01774	3.82864	2.56495	11.643	5.99146	2023	5.23	Northern Area	Steel and Building Materials	district41
887	0.788457	6.25981	5.71539	0.414	11.55	8.02262	7.31224	4.12713	2.3979	9.89076	5.99146	2020	4.21	Northern Area	High-Tech	district95
888	1.09861	6.69883	5.53182	0.234	11.81	9.98486	8.85012	7.96311	1.09861	11.1674	6.32794	2022	5.23	Northern Area	High-Tech	district41
889	1.02962	6.35625	4.99342	0.422	11.78	9.91334	8.44265	2.19722	1.09861	10.028	5.99146	2023	4.22	Northern Area	Machinery and Equipment	district95
890	0.788457	6.8025	3.79941	0.063	11.46	8.6107	8.65669	3.19867	2.77259	9.49875	6.39693	2023	4.72	Northern Area	High-Tech	district6
891	0.788457	7.11279	6.16951	0.12	11.97	8.35242	8.43018	3.79549	0.693147	8.33687	5.85793	2019	6.82	Northern Area	.	district47
892	0.832909	5.78636	3.81257	0.398	11.57	8.4874	8.6269	3.91202	2.77259	10.0441	6.90776	2019	4.08	Northern Area	.	district22
893	0.530628	5.12398	4.39402	0.191	11.71	8.76307	8.60164	1.8718	2.07944	10.5813	5.70378	2023	4	Southwest Area	Steel and Building Materials	district49
894	1.09861	6.04026	5.53182	0.234	11.81	9.46612	8.6924	6.24669	2.70805	10.108	5.76519	2022	5.23	Northern Area	Food and Textiles	district41
895	0.916291	5.77742	4.36526	0.5	11.48	9.9536	8.30975	4.33073	1.09861	11.0911	5.37528	2021	3.79	Northern Area	Transportation Equipment	district38
896	1.02962	7.4378	4.32925	0.109	12.01	9.89137	9.38123	7.9542	2.48491	10.4195	5.69373	2022	5.11	Northern Area	Machinery and Equipment	district90
897	1.09861	6.79815	4.57502	0.243	11.49	9.47726	8.98006	2.3979	2.48491	7.81035	6.39693	2020	4.42	Northern Area	Others	district30
898	0.582216	8.03881	4.70431	0.304	11.6	8.6931	8.53809	3.97029	2.56495	8.05397	5.99146	2021	4.65	Northern Area	High-Tech	district51
899	1.02962	4.04455	4.14269	0.264	10.67	9.59977	7.52806	3.2581	1.79176	11.3561	5.73657	2020	4.44	Southern Area	Steel and Building Materials	district79
900	0.832909	3.45351	6.24424	0.344	11.61	8.69928	8.12787	4.65396	1.79176	11.2005	7.35756	2019	4.88	Northern Area	.	district21
901	0.587787	5.59957	3.6996	0.526	11.18	8.44845	8.55967	3.09104	1.94591	10.1788	5.44242	2021	3.26	Southwest Area	Raw Materials Processing	district34
902	1.09861	7.18946	4.97077	0.239	11.43	9.4703	9.09809	7.69211	1.60944	10.4057	5.80498	2022	4.96	Northern Area	Machinery and Equipment	district67
903	0.788457	6.25937	5.71539	0.414	11.55	8.02044	6.90715	4.16667	2.56495	10.5559	5.99146	2020	4.21	Northern Area	Food and Textiles	district95
904	1.09861	7.26425	4.34151	0.236	11.45	9.52742	8.30859	3.72569	1.60944	9.69757	5.86266	2023	4.97	Northern Area	Machinery and Equipment	district67
905	0.955511	6.07448	4.55555	0.326	11.45	10.31	8.99271	5.46383	1.38629	9.2886	5.73979	2022	3.82	Northern Area	Steel and Building Materials	district52
906	0.530628	6.62007	4.5898	0.119	12.4	9.03803	8.81551	2.99573	1.79176	11.1373	6.00881	2020	4.42	Northern Area	Others	district16
907	0.788457	6.25906	5.54161	0.417	11.68	8.10714	6.81384	4.25561	3.04452	11.3393	5.99146	2021	4.22	Northern Area	Food and Textiles	district95
908	0.405465	7.25192	5.18655	0.239	11.29	8.83806	9.11264	3.41773	1.94591	9.85943	5.86079	2020	4.95	Northern Area	.	district67
909	0.741937	6.56813	4.43635	0.429	11.54	8.84763	8.49181	7.87131	0	11.2063	5.82895	2022	4.23	Northern Area	High-Tech	district32
910	1.19392	5.52962	4.50225	0.127	11.43	9.26182	7.50991	1.79176	2.56495	10.4742	5.99146	2021	5.24	Southern Area	.	district9
911	0.788457	6.25992	5.54161	0.417	11.68	8.10542	7.72264	4.2697	3.13549	9.81318	5.99146	2021	4.22	Northern Area	Food and Textiles	district95
912	0.916291	5.41814	4.1289	0.522	11.24	9.7172	5.94248	5.65774	1.09861	10.1396	5.29832	2022	3.27	Southwest Area	High-Tech	district34
913	0.530628	7.40536	3.9273	0.541	11.13	9.12511	9.62942	1.38629	0	8.07028	5.56068	2019	4.04	Southern Area	.	district15
914	0.693147	4.96982	5.55442	0.645	11.26	8.64631	8.53086	6.29745	0	11.2293	5.80513	2022	3.62	Southwest Area	High-Tech	district83
915	0.916291	6.78654	4.9825	0.34	11.33	9.85249	8.78098	1.70475	1.94591	11.3912	5.29832	2020	4.07	Northern Area	High-Tech	district28
916	1.16315	6.26741	5.0527	0.185	11.49	9.82772	8.4167	7.12408	1.60944	10.7593	7.00307	2022	5.35	Northern Area	High-Tech	district81
917	1.09861	6.72445	4.18871	0.214	11.23	9.50972	7.80128	3.17805	1.38629	9.9285	6.10925	2021	5.03	Southern Area	Raw Materials Processing	district72
918	0.530628	7.02737	3.9273	0.541	11.13	9.11677	9.62918	1.38629	0	8.44827	5.56068	2019	4.04	Southern Area	.	district15
919	0.693147	6.26172	4.43635	0.429	11.54	8.57897	8.57174	6.03069	1.79176	9.67004	5.59842	2022	4.23	Northern Area	Transportation Equipment	district32
920	0.788457	6.25989	5.71539	0.414	11.55	8.02044	6.90715	4.16667	2.56495	10.2117	5.99146	2020	4.21	Northern Area	Food and Textiles	district95
921	0.916291	3.40443	6.37173	0.237	11.55	9.90201	7.63641	3.38439	1.38629	11.3789	5.70378	2019	4.92	Northern Area	.	district69
922	1.09861	6.81125	4.5429	0.178	11.54	9.55627	7.74926	5.77765	1.38629	8.86679	6.39693	2022	4.99	Southern Area	Machinery and Equipment	district10
923	1.25276	7.06476	5.08038	0.375	11.69	9.43192	8.36154	6.1824	1.09861	9.01906	6.17379	2022	4.01	Northern Area	High-Tech	district40
924	0.470004	5.70392	3.19366	0.634	10.93	8.84305	8.73973	3.23868	1.79176	10.4592	5.48064	2020	3.62	Southwest Area	Raw Materials Processing	district83
925	0.788457	6.33067	4.82244	0.225	11.38	7.94855	7.40871	2.19722	3.04452	9.73086	5.99146	2021	5.06	Northern Area	Transportation Equipment	district69
926	0.530628	5.75257	4.24027	0.213	11.27	9.04849	8.15904	6.9575	0	11.1075	6.21461	2022	5.03	Southern Area	Raw Materials Processing	district72
927	1.22378	6.52017	4.9231	0.268	11.69	9.49843	6.90516	4.55913	0.693147	8.63034	6.0029	2023	4.71	Northern Area	Food and Textiles	district63
928	1.09861	6.69703	4.7445	0.374	11.71	9.79003	8.53722	1.70475	1.09861	10.2531	5.99146	2023	4.02	Northern Area	Machinery and Equipment	district40
929	1.09861	6.15916	5.11828	0.338	11.54	10.0853	8.88928	0.916291	0	11.1127	6.21461	2023	4.09	Northern Area	Transportation Equipment	district28
930	1.09861	6.23114	5.11828	0.338	11.54	9.68827	8.34051	2.35138	1.60944	9.65503	6.21461	2023	4.09	Northern Area	Machinery and Equipment	district28
931	1.09861	6.23114	5.11828	0.338	11.54	9.68827	8.34051	2.35138	1.60944	9.65503	6.21461	2023	4.09	Northern Area	Machinery and Equipment	district28
932	0.470004	5.80431	4.6134	0.177	10.71	8.65501	8.47764	2.56495	1.94591	10.2119	5.26786	2020	3.97	Southwest Area	Raw Materials Processing	district49
933	0.530628	5.12396	5.55442	0.645	11.26	9.03283	8.95295	8.29912	0	13.0784	5.70378	2022	3.62	Southwest Area	Transportation Equipment	district83
934	1.09861	6.49016	4.79364	0.426	11.85	9.59848	9.52186	5.7301	2.56495	9.14018	6.33505	2022	4.23	Northern Area	Machinery and Equipment	district35
935	0.741937	6.58697	5.50604	0.232	11.76	8.31982	9.35498	3.93183	1.38629	6.81454	5.68017	2021	5.22	Northern Area	High-Tech	district41
936	0.530628	5.06911	5.60615	0.415	11.38	8.61181	8.38888	1.94591	1.79176	10.4248	5.48064	2019	4.44	Southwest Area	.	district82
937	1.25276	5.47059	5.24159	0.258	11.6	9.44392	8.07213	1.70475	1.60944	8.12178	5.82895	2021	4.7	Northern Area	Machinery and Equipment	district63
938	0.788457	6.93206	4.5429	0.178	11.54	8.62504	8.11842	6.7901	0.693147	9.7604	6.39693	2022	4.99	Southern Area	Machinery and Equipment	district10
939	1.19392	6.35501	4.9231	0.268	11.69	9.34955	8.4879	4.10264	2.94444	10.4154	6.60665	2023	4.71	Northern Area	Machinery and Equipment	district63
940	0.788457	6.25919	5.71539	0.414	11.55	7.96679	6.9812	4.33729	3.09104	9.28443	5.99146	2020	4.21	Northern Area	High-Tech	district95
941	0.587787	7.75732	6.24424	0.344	11.61	8.49851	8.5112	5.0337	3.17805	7.67043	5.68017	2019	4.88	Northern Area	.	district21
942	0.875469	6.38688	5.15487	0.307	11.12	10.0183	6.14132	1.60944	1.38629	7.42774	5.59842	2021	4.69	Southern Area	Food and Textiles	district4
943	0.587787	6.2709	5.06006	0.472	11.15	8.76851	8.72911	4.44852	1.60944	8.06934	5.9779	2022	3.76	Northern Area	High-Tech	district12
944	0.916291	6.51629	5.37842	0.423	11.74	10.2101	8.04428	6.44095	1.94591	9.82655	5.39363	2022	4.22	Northern Area	Others	district95
945	1.09861	5.91775	4.95791	0.373	11.68	9.78271	9.03785	3.17805	0.693147	7.67462	5.86647	2021	4.26	Northern Area	High-Tech	district27
946	1.09861	7.6153	5.19611	0.308	11.65	9.57802	8.98469	8.2335	3.04452	10.5214	6.22774	2022	4.66	Northern Area	High-Tech	district51
947	0.693147	4.12425	3.90569	0.504	11.66	8.38664	7.23742	3.88156	2.63906	11.0402	5.99146	2019	3.66	Northern Area	.	district44
948	0.788457	7.67156	6.24424	0.344	11.61	8.40431	7.02076	3.89182	1.09861	7.59589	5.99894	2019	4.88	Northern Area	.	district21
949	0.405465	5.86577	4.6134	0.177	10.71	8.62127	8.48438	3.2581	2.3979	9.75115	5.07517	2020	3.97	Southwest Area	Food and Textiles	district49
950	0.693147	6.9104	4.5429	0.178	11.54	8.50099	7.70441	7.33106	0	10.3235	5.39363	2022	4.99	Southern Area	Others	district10
951	1.09861	6.7981	4.57502	0.243	11.49	9.47341	8.98867	2.3979	2.48491	8.31213	6.39693	2020	4.42	Northern Area	High-Tech	district30
952	0.587787	5.59843	3.19366	0.634	10.93	8.33306	8.19469	3.19867	2.30259	9.95094	5.33754	2020	3.62	Southwest Area	Steel and Building Materials	district83
953	0.916291	6.71139	4.06825	0.496	11	9.78553	8.6171	2.60269	1.94591	10.1391	5.59842	2020	3.7	Southern Area	Machinery and Equipment	district77
954	1.09861	6.11517	5.01175	0.373	11.75	9.53743	9.42733	4.02535	2.30259	7.79565	5.44674	2022	4.26	Northern Area	Food and Textiles	district27
955	1.22378	7.53796	4.32925	0.109	12.01	9.58911	7.97647	8.60755	1.38629	10.9729	6.81344	2022	5.11	Northern Area	High-Tech	district90
956	0.788457	6.36939	3.41646	0.318	11.42	8.08316	8.18041	3.19867	1.94591	11.1237	6.02948	2021	3.82	Northern Area	High-Tech	district52
957	1.09861	6.62007	4.45421	0.254	11.22	9.27884	8.52415	7.22033	2.07944	10.503	5.80498	2022	4.58	Southern Area	.	district56
958	0.693147	6.51175	4.48949	0.305	11.16	8.48764	8.9028	5.16731	1.09861	8.55333	5.70378	2022	4.69	Southern Area	Machinery and Equipment	district4
959	0.405465	6.34739	4.43923	0.305	10.98	8.94067	9.26368	1.60944	1.09861	9.45743	5.29832	2020	4.69	Southern Area	Raw Materials Processing	district4
960	0.470004	5.70378	4.60151	0.54	11.26	9.09131	8.85456	2.07944	0.693147	10.5918	5.8861	2021	4.06	Southern Area	Raw Materials Processing	district15
961	1.09861	7.25747	4.34151	0.236	11.45	9.51852	8.3301	3.7013	1.60944	9.66263	5.86975	2023	4.97	Northern Area	Machinery and Equipment	district67
962	0.916291	6.51628	5.37842	0.423	11.74	10.2365	7.78185	6.67834	1.38629	10.0643	5.39363	2022	4.22	Northern Area	Others	district95
963	0.587787	5.60043	4.30657	0.516	11.29	8.85963	8.95899	2.56495	1.38629	9.29349	5.87793	2023	3.28	Southwest Area	Machinery and Equipment	district34
964	1.09861	6.4068	5.37842	0.423	11.74	9.29607	7.36365	8.03285	2.63906	11.5292	5.99146	2022	4.22	Northern Area	Transportation Equipment	district95
965	0.693147	7.17826	4.14269	0.264	10.67	7.94966	7.48951	4.00733	2.63906	10.7516	5.29832	2020	4.44	Southern Area	Food and Textiles	district79
966	1.09861	6.63638	4.83604	0.39	11.94	9.93056	8.01748	5.54518	2.3979	8.80837	6.74524	2022	4.38	Northern Area	Others	district93
967	1.09861	7.13966	2.79891	0.107	12.02	9.87459	9.34987	1.60944	2.56495	9.49807	6.55108	2023	5.13	Northern Area	High-Tech	district90
968	0.587787	5.56508	4.45364	0.529	11.03	8.31046	7.58895	3.49651	1.09861	6.44254	5.20401	2020	3.26	Southwest Area	Steel and Building Materials	district34
969	1.12168	6.93317	3.56568	0.12	11.61	9.58077	9.1161	2.25129	1.79176	8.94285	5.82157	2021	4.17	Northern Area	High-Tech	district71
970	0.530628	4.54861	6.08978	0.149	12.03	8.81777	8.26231	3.86073	2.3979	11.1075	5.70378	2019	6.12	Northern Area	.	district26
971	1.09861	6.39262	5.44543	0.228	11.47	9.60187	6.99758	4.49424	0.693147	8.5543	5.82895	2020	4.68	Northern Area	Food and Textiles	district63
972	1.09861	5.93713	5.19611	0.308	11.65	9.56028	7.48193	5.56452	1.60944	9.52704	6.22456	2022	4.66	Northern Area	Machinery and Equipment	district51
973	1.09861	6.10965	5.01175	0.373	11.75	9.75176	9.09713	7.06987	1.09861	10.8629	5.79909	2022	4.26	Northern Area	Transportation Equipment	district27
974	0.788457	6.26005	5.71539	0.414	11.55	8.11737	7.6785	4.06903	1.79176	9.87981	5.99146	2020	4.21	Northern Area	High-Tech	district95
975	1.09861	6.90447	4.5429	0.178	11.54	9.52294	7.50551	5.36598	1.38629	8.36031	6.39693	2022	4.99	Southern Area	Others	district10
976	1.02962	6.63345	4.443	0.491	11.22	8.90967	7.70534	7.80954	4.27667	11.0792	5.44242	2022	3.7	Southern Area	Transportation Equipment	district77
977	0.916291	4.58175	6.24424	0.344	11.61	10.1279	8.38359	3.02042	1.79176	10.3353	5.86079	2019	4.88	Northern Area	.	district21
978	1.09861	7.35877	4.97077	0.239	11.43	9.46179	9.10588	6.44731	1.38629	8.99044	5.59842	2022	4.96	Northern Area	.	district67
979	0.788457	5.96871	4.56872	0.245	11.61	8.7881	7.96256	8.56089	0	12.4955	6.16125	2022	4.47	Northern Area	Machinery and Equipment	district18
980	1.09861	5.93362	4.28334	0.306	11.68	9.9342	7.83097	3.7495	2.07944	8.21836	7.03791	2023	4.66	Northern Area	Food and Textiles	district51
981	0.641854	6.04168	4.45532	0.305	11.5	8.86941	8.75499	2.56495	0.693147	9.31713	5.59842	2020	4.04	Northern Area	Others	district86
982	0.587787	5.23792	4.6134	0.177	10.71	8.29541	8.10527	3.04452	2.63906	10.4111	5.37528	2020	3.97	Southwest Area	Transportation Equipment	district49
983	0.788457	5.99317	4.55555	0.326	11.45	8.45796	8.2717	6.15592	2.56495	10.0641	6.1181	2022	3.82	Northern Area	High-Tech	district52
984	1.09861	6.8453	4.5429	0.178	11.54	9.52056	7.50282	5.57973	1.38629	8.63414	6.39693	2022	4.99	Southern Area	Machinery and Equipment	district10
985	1.02962	6.69703	5.08038	0.375	11.69	9.93673	8.40261	6.50106	2.19722	9.70601	6.17379	2022	4.01	Northern Area	High-Tech	district40
986	0.641854	5.60287	4.30657	0.516	11.29	8.38862	8.53935	3.4012	1.94591	8.96406	5.45104	2023	3.28	Southwest Area	Machinery and Equipment	district34
987	1.09861	6.10985	4.1661	0.299	11.35	9.14776	8.51748	5.8999	2.30259	9.69079	5.37528	2022	4.04	Southwest Area	High-Tech	district80
988	0.741937	6.33556	4.72395	0.432	11.66	8.71085	7.9329	3.23868	1.09861	10.3376	6.10925	2020	4.21	Northern Area	Others	district35
989	1.09861	6.39407	5.11828	0.338	11.54	9.68827	8.34051	2.35138	1.60944	10.2658	6.21461	2023	4.09	Northern Area	Machinery and Equipment	district28
990	0.470004	6.11171	4.6134	0.177	10.71	8.73086	8.58385	2.07944	2.07944	10.1531	5.49306	2020	3.97	Southwest Area	Raw Materials Processing	district49
991	0.693147	6.55522	3.61304	0.357	10.88	8.56333	7.21512	3.41773	0.693147	11.5951	5.85793	2020	4.47	Southern Area	Others	district55
992	0.916291	6.46946	4.26922	0.249	11.54	10.4066	7.66146	2.63906	0.693147	10.7506	5.85793	2021	4.16	Northern Area	High-Tech	district5
993	0.683097	5.90672	2.79609	0.117	11.27	8.74469	9.97881	2.99573	0	11.1075	5.80498	2023	2.76	Southern Area	Machinery and Equipment	district61
994	0.788457	6.85834	5.71539	0.414	11.55	8.13911	7.68373	4.43082	3.13549	11.2826	6.02102	2020	4.21	Northern Area	Food and Textiles	district95
995	0.916291	6.02799	4.9825	0.34	11.33	10.3869	8.74286	1.70475	0	6.54965	5.99146	2020	4.07	Northern Area	Food and Textiles	district28
996	0.693147	5.9961	4.21416	0.262	11.68	8.42872	8.72089	2.44235	1.94591	8.20467	5.59842	2020	4.06	Northern Area	High-Tech	district24
997	0.916291	5.79815	4.74294	0.5	11.48	9.61899	7.81672	4.57985	3.68888	8.67488	5.14982	2022	3.8	Northern Area	Raw Materials Processing	district38
998	1.02962	6.18258	5.07043	0.34	11.49	9.48874	8.47637	6.49224	2.30259	10.2116	5.63479	2022	4.09	Northern Area	Raw Materials Processing	district28
999	1.1314	6.69703	4.7445	0.374	11.71	9.80146	8.55595	1.70475	0.693147	9.73234	5.99146	2023	4.02	Northern Area	Machinery and Equipment	district40
1000	0.587787	5.97252	4.1661	0.299	11.35	8.60266	7.55345	5.33272	0.693147	9.25884	5.37528	2022	4.04	Southwest Area	High-Tech	district80
1001	0.587787	6.2623	5.06006	0.472	11.15	8.82918	8.70243	5.48894	1.09861	9.12598	5.79909	2022	3.76	Northern Area	High-Tech	district12
1002	0.587787	5.60061	4.1289	0.522	11.24	8.56636	8.07202	2.80336	1.09861	9.37492	5.29832	2022	3.27	Southwest Area	Raw Materials Processing	district34
1003	1.09861	6.16001	5.11828	0.338	11.54	9.66284	8.23908	2.3979	1.60944	9.90574	6.21461	2023	4.09	Northern Area	Food and Textiles	district28
1004	1.02962	6.71829	5.29609	0.127	11.48	9.61759	8.94427	7.63506	2.07944	10.8198	5.99146	2022	5.24	Southern Area	.	district9
1005	0.875469	3.83564	5.29296	0.237	11.6	10.0109	9.29698	1.70475	1.79176	10.7218	5.85793	2020	5.21	Northern Area	Machinery and Equipment	district41
1006	0.641854	6.29209	4.7613	0.308	11.74	8.97409	9.47246	6.70135	1.09861	10.3115	5.59842	2022	4.05	Northern Area	Transportation Equipment	district86
1007	0.741937	7.21969	2.49862	0.004	13.03	8.57366	8.30468	4.77068	3.68888	11.3991	6.39693	2023	3.99	Northern Area	High-Tech	district70
1008	0.530628	7.91475	4.45364	0.529	11.03	8.55069	7.61505	3.49651	1.79176	9.49807	5.12396	2020	3.26	Southwest Area	Steel and Building Materials	district34
1009	0.832909	6.51518	4.70431	0.304	11.6	7.97117	8.96671	4.55913	3.2581	10.015	6.10256	2021	4.65	Northern Area	High-Tech	district51
1010	1.02962	6.69703	4.7445	0.374	11.71	9.9444	8.29601	2.8622	1.09861	9.72233	6.17379	2023	4.02	Northern Area	High-Tech	district40
1011	0.587787	5.59864	3.6996	0.526	11.18	8.44568	7.63066	2.60269	1.38629	9.92886	5.33754	2021	3.26	Southwest Area	Steel and Building Materials	district34
1012	0.693147	4.14077	5.47078	0.265	11.24	8.01558	7.22629	3.46574	2.3979	11.0059	5.70378	2019	4.75	Southern Area	.	district92
1013	0.741937	4.87513	5.27351	0.284	11.49	8.51505	8.08302	3.09104	1.09861	10.3292	6.37673	2020	4.64	Northern Area	Others	district51
1014	0.587787	5.70378	4.60151	0.54	11.26	9.02752	8.79692	2.63906	0.693147	10.4621	6.21461	2021	4.06	Southern Area	Transportation Equipment	district15
1015	1.09861	7.20791	4.18871	0.214	11.23	9.50735	7.71124	3.62434	1.09861	8.78243	6.10925	2021	5.03	Southern Area	Food and Textiles	district72
1016	0.741937	6.40762	5.37842	0.423	11.74	8.57498	7.52695	6.34564	1.38629	9.83975	5.99146	2022	4.22	Northern Area	High-Tech	district95
1017	0.693147	5.7162	4.64704	0.481	11.75	8.68677	8.95433	1.09861	0	9.60117	5.79909	2021	3.71	Northern Area	High-Tech	district44
1018	1.02962	6.15601	5.24159	0.258	11.6	9.85793	8.11282	2.99573	0.693147	9.11812	5.99146	2021	4.7	Northern Area	Steel and Building Materials	district63
1019	0.788457	7.01552	5.67928	0.063	11.36	10.1845	9.79361	1.25276	1.60944	7.29506	5.03695	2019	5.72	Southern Area	.	district68
1020	1.16315	7.31108	4.9231	0.268	11.69	9.36115	8.4097	3.8712	2.77259	10.6971	6.17379	2023	4.71	Northern Area	Machinery and Equipment	district63
1021	1.02962	6.26339	4.04134	0.116	12.1	9.97151	9.06056	2.74084	1.09861	11.0656	5.85793	2023	4.72	Northern Area	Food and Textiles	district50
1022	1.16315	7.22166	4.20198	0.388	11.97	9.53987	7.57758	5.3033	4.04305	8.867	7.09008	2023	4.38	Northern Area	Others	district93
1023	0.955511	6.79067	2.14725	0.314	11.32	10.14	9.08582	2.19722	1.09861	11.775	6.04025	2019	4.34	Southern Area	Steel and Building Materials	district56
1024	0.693147	5.72426	4.64704	0.481	11.75	8.68929	8.89644	1.09861	0	9.31208	5.79909	2021	3.71	Northern Area	High-Tech	district44
1025	0.470004	5.7039	5.13392	0.401	11.46	8.98138	8.89757	2.67415	1.38629	10.2552	5.29832	2021	4.51	Southwest Area	Raw Materials Processing	district82
1026	0.788457	6.26065	5.54161	0.417	11.68	8.13212	6.98808	4.2485	3.09104	9.60771	5.99146	2021	4.22	Northern Area	Food and Textiles	district95
1027	0.916291	6.62309	5.31054	0.397	12.01	10.0844	5.84514	2.83321	1.38629	8.17075	5.49306	2023	4.39	Northern Area	.	district3
1028	0.916291	6.58341	4.03411	0.166	10.95	9.97044	5.8327	2.8622	2.48491	10.3181	5.85793	2021	3.94	Southern Area	Food and Textiles	district91
1029	0.916291	6.62007	3.34465	0.142	11.7	10.4307	10.0144	0.916291	0	9.01593	5.34099	2023	3.65	Northern Area	Food and Textiles	district45
1030	0.788457	6.2594	5.54161	0.417	11.68	8.15457	6.93411	4.23411	3.04452	10.5518	5.99146	2021	4.22	Northern Area	Food and Textiles	district95
1031	0.916291	6.13162	4.21416	0.262	11.68	8.1679	7.3015	4.05178	2.89037	9.09974	6.90776	2020	4.06	Northern Area	Steel and Building Materials	district24
1032	0.587787	5.59859	3.6996	0.526	11.18	8.45181	7.66335	3.58352	1.60944	9.2885	5.37528	2021	3.26	Southwest Area	High-Tech	district34
1033	1.02962	6.10929	5.11804	0.302	11.67	9.9165	8.7366	0.916291	0.693147	10.9045	5.59842	2021	4.05	Northern Area	High-Tech	district86
1034	1.09861	6.0259	5.61545	0.149	11.5	9.28561	7.51331	3.8712	2.30259	10.5857	5.70378	2020	4.62	Northern Area	Others	district20
1035	1.09861	6.81084	4.5429	0.178	11.54	9.56616	7.7888	5.77765	1.09861	8.8672	6.39693	2022	4.99	Southern Area	Machinery and Equipment	district10
1036	0.832909	6.63068	4.56872	0.245	11.61	8.2366	7.28223	7.14158	0.693147	10.4136	5.93489	2022	4.47	Northern Area	.	district18
1037	0.788457	5.19296	4.35421	0.654	11.08	10.0053	8.49218	3.29584	0	10.5587	4.77912	2021	3.26	Southwest Area	Raw Materials Processing	district39
1038	1.09861	6.81125	4.5429	0.178	11.54	9.56628	7.81175	5.77765	1.09861	8.86679	6.39693	2022	4.99	Southern Area	Machinery and Equipment	district10
1039	1.09861	6.81105	4.5429	0.178	11.54	9.56285	7.76787	5.77765	1.09861	8.86699	6.39693	2022	4.99	Southern Area	Machinery and Equipment	district10
1040	0.832909	5.10783	3.73403	0.814	10.99	9.79598	7.85096	3.7013	0	10.1916	4.77912	2020	3.21	Southwest Area	Raw Materials Processing	district99
1041	0.530628	6.62007	4.5898	0.119	12.4	9.05223	8.83815	2.91777	1.79176	10.0949	6.00881	2020	4.42	Northern Area	Raw Materials Processing	district16
1042	0.405465	5.41611	5.55442	0.645	11.26	8.68003	8.46264	6.39859	2.3979	10.8843	5.70378	2022	3.62	Southwest Area	Energy Supply	district83
1043	0.832909	6.10925	4.91644	0.368	11.52	8.50771	6.97735	3.54096	1.79176	10.1473	6.62007	2020	4.17	Northern Area	Machinery and Equipment	district22
1044	0.530628	5.70378	4.45409	0.641	11.38	8.84238	8.74276	3.41773	1.79176	10.3716	5.70378	2023	3.63	Southwest Area	Transportation Equipment	district83
1045	0.693147	8.66893	4.7942	0.269	11.69	8.67783	9.02704	3.58352	1.94591	7.05359	5.45532	2019	5.07	Northern Area	.	district41
1046	0.587787	6.58116	2.93242	0.413	10.89	8.48499	7.89328	3.4012	1.60944	9.03109	5.57973	2021	3.93	Southern Area	High-Tech	district96
1047	0.405465	6.44613	3.80097	0.378	11.19	9.11776	9.29197	1.38629	0.693147	8.53876	5.29832	2023	3.85	Southern Area	Food and Textiles	district54
1048	1.02962	6.51488	4.41906	0.282	11.73	10.1411	8.94381	1.79176	0.693147	10.8299	5.99146	2023	4.84	Northern Area	High-Tech	district13
1049	0.955511	6.62741	2.14725	0.314	11.32	10.14	9.08582	2.19722	1.09861	10.5106	6.10925	2019	4.34	Southern Area	Steel and Building Materials	district56
1050	1.38629	7.62347	1.01585	0	12.17	8.98147	7.33779	5.03695	3.63759	8.70732	7.09008	2023	4.93	Northern Area	Energy Supply	district2
1051	1.09861	6.95655	4.6698	0.37	11.83	9.48092	8.20696	2.70805	2.48491	9.85466	5.99146	2023	4.2	Northern Area	High-Tech	district22
1052	0.916291	4.53092	4.63309	0.414	11.54	10.0816	8.32199	2.07944	2.07944	10.4341	5.99146	2019	4.21	Northern Area	.	district95
1053	1.02962	5.93278	6.24424	0.344	11.61	9.67514	8.65702	2.3979	1.94591	9.56913	5.92426	2019	4.88	Northern Area	.	district21
1054	1.02962	6.88247	5.53114	0.283	11.65	10.048	8.87775	2.44235	1.60944	11.9594	6.39693	2021	4.84	Northern Area	High-Tech	district13
1055	1.02962	6.69703	4.7445	0.374	11.71	9.93533	8.28894	2.8622	1.09861	10.276	6.17379	2023	4.02	Northern Area	High-Tech	district40
1056	0.916291	5.81604	6.37173	0.237	11.55	10.0902	8.0886	2.3979	2.07944	9.498	5.82895	2019	4.92	Northern Area	.	district69
1057	0.741937	8.5288	4.7942	0.269	11.69	8.65053	9.04854	3.59731	1.94591	7.0992	5.72359	2019	5.07	Northern Area	.	district41
1058	0.741937	8.71145	4.7942	0.269	11.69	8.66021	9.04101	3.56953	1.94591	6.91672	5.72359	2019	5.07	Northern Area	.	district41
1059	1.09861	7.02554	3.29124	0.109	12.63	9.39747	7.68537	4.17439	2.77259	10.6597	5.56068	2023	4.49	Northern Area	Food and Textiles	district16
1060	0.693147	7.09778	0.858873	0	12.14	9.16639	6.91994	6.40688	0	9.21094	6.90776	2022	4.92	Northern Area	Raw Materials Processing	district2
1061	0.788457	6.86671	3.18127	0.004	12.93	8.58671	7.66492	6.37502	2.48491	9.41009	6.39693	2022	3.97	Northern Area	High-Tech	district70
1062	0.741937	5.98027	6.24424	0.344	11.61	8.36522	8.74885	3.89182	2.94444	9.06447	5.95223	2019	4.88	Northern Area	.	district21
1063	0.587787	5.57673	4.1289	0.522	11.24	8.56636	8.07202	3.15913	1.09861	7.44249	5.29832	2022	3.27	Southwest Area	Raw Materials Processing	district34
1064	1.09861	6.47748	4.20743	0.378	11.11	9.25435	8.11833	3.06805	1.94591	8.02617	5.70738	2021	3.85	Southern Area	Raw Materials Processing	district54
1065	0.788457	5.41822	2.94498	0.527	11.03	9.87183	8.4613	2.60269	1.79176	9.44762	4.94164	2019	3.63	Southern Area	.	district77
1066	0.875469	5.55922	5.47078	0.265	11.24	10.0245	7.67875	2.07944	1.38629	10.1644	5.59842	2019	4.75	Southern Area	.	district92
1067	0.587787	6.95039	2.82985	0.638	11.18	8.53151	8.43402	3.51155	2.07944	10.0471	5.37528	2021	3.63	Southwest Area	Transportation Equipment	district83
1068	1.02962	6.44703	5.19611	0.308	11.65	9.7869	8.83088	5.56068	1.60944	9.01328	6.00389	2022	4.66	Northern Area	Food and Textiles	district51
1069	0.916291	2.59907	5.47078	0.265	11.24	9.79109	9.1296	3.23868	1.60944	12.4104	5.76832	2019	4.75	Southern Area	.	district92
1070	0.470004	6.20173	4.5898	0.119	12.4	9.09332	8.6959	2.99573	1.79176	11.0383	6.008	2020	4.42	Northern Area	Others	district16
1071	0.587787	5.59898	2.82985	0.638	11.18	8.56768	8.44868	3.46574	2.19722	9.67282	5.70378	2021	3.63	Southwest Area	Raw Materials Processing	district83
1072	0.993252	5.4976	5.58663	0.227	11.72	9.57392	7.36685	3.3322	1.79176	9.10923	5.59842	2019	5.63	Northern Area	.	district76
1073	0.693147	6.4672	4.20689	0.12	11.25	8.5847	8.19146	3.61092	2.07944	10.5515	6.21461	2020	2.7	Southern Area	.	district61
1074	1.09861	6.92466	5.19611	0.308	11.65	9.78197	8.52962	7.80974	1.60944	10.7882	6.48464	2022	4.66	Northern Area	High-Tech	district51
1075	0.832909	2.65414	5.18655	0.239	11.29	9.96589	8.99401	3.56953	0.693147	11.6611	5.29832	2020	4.95	Northern Area	Raw Materials Processing	district67
1076	1.02962	6.10925	5.24081	0.117	12.05	10.113	8.56264	7.73892	1.60944	11.5327	6.21461	2022	4.71	Northern Area	Raw Materials Processing	district50
1077	0.470004	5.7652	2.38273	0.548	11.15	8.93003	8.61317	1.94591	1.60944	10.2235	5.70378	2019	3.58	Northern Area	.	district12
1078	1.09861	6.1054	5.01175	0.373	11.75	9.34311	8.66674	5.54518	2.70805	9.33935	5.37528	2022	4.26	Northern Area	Machinery and Equipment	district27
1079	1.19392	7.01212	2.14618	0.133	11.86	9.4373	8.02504	7.18909	1.94591	10.0797	6.38012	2022	4.66	Northern Area	High-Tech	district64
1080	0.693147	5.99233	4.21416	0.262	11.68	8.25305	8.41031	2.60269	1.94591	7.04665	5.59842	2020	4.06	Northern Area	High-Tech	district24
1081	0.788457	6.20859	4.95071	0.25	11.46	8.81655	8.32304	2.3979	0.693147	11.1697	6.43294	2020	4.43	Northern Area	Transportation Equipment	district18
1082	0.693147	6.44756	4.50301	0.216	11.13	9.61528	6.9632	2.77259	1.60944	7.40948	3.91202	2020	5.02	Southern Area	Others	district72
1083	0.741937	6.52577	3.514	0.465	11.22	8.48615	8.13101	7.20117	1.60944	10.5781	5.8944	2022	3.85	Northern Area	Food and Textiles	district23
1084	0.788457	6.98034	2.92824	0.001	12.05	8.34912	7.89719	0.405465	4.31749	8.80508	6.21461	2021	4.74	Northern Area	High-Tech	district42
1085	1.02962	6.71568	1.8925	0.355	10.93	9.43701	8.10511	2.14007	1.79176	9.63906	6.02345	2021	4.47	Southern Area	High-Tech	district55
1086	0.693147	6.25788	3.83298	0.343	11.41	8.95824	9.2894	2.3979	0	10.0112	6.01127	2023	3.66	Northern Area	High-Tech	district1
1087	0.788457	6.01662	4.78683	0.358	11.54	8.50687	7.47085	6.5475	0.693147	10.4329	5.99146	2022	4	Northern Area	Machinery and Equipment	district17
1088	0.470004	5.86316	4.6134	0.177	10.71	9.02112	8.93869	3.02042	0.693147	10.1557	5.57595	2020	3.97	Southwest Area	Raw Materials Processing	district49
1089	0.875469	6.4691	5.47078	0.265	11.24	9.68202	9.081	3.09104	2.07944	9.78684	5.03044	2019	4.75	Southern Area	.	district92
1090	0.693147	6.30079	4.95071	0.25	11.46	8.46056	7.74696	4.26268	3.09104	10.8766	5.82895	2020	4.43	Northern Area	Machinery and Equipment	district18
1091	0.832909	7.09008	4.91644	0.368	11.52	8.49513	7.41391	4.01638	2.56495	9.90058	6.63332	2020	4.17	Northern Area	High-Tech	district22
1092	0.530628	7.57268	6.16951	0.12	11.97	9.54622	9.01878	0.693147	0	7.74066	6.29527	2019	6.82	Northern Area	.	district47
1093	0.587787	6.58071	3.53096	0.442	11.35	8.94859	8.24164	3.23868	1.09861	9.09717	5.70378	2019	4.24	Northern Area	.	district32
1094	0.741937	6.47105	3.4846	0.289	11.74	8.49421	8.23575	3.68888	2.48491	8.96137	5.82895	2019	3.94	Northern Area	.	district24
1095	1.09861	5.94848	4.36526	0.5	11.48	9.48202	8.44172	3.46574	1.94591	11.0645	6.06843	2021	3.79	Northern Area	Others	district38
1096	0.693147	5.61757	6.24424	0.344	11.61	8.33652	7.59559	4.5326	3.04452	9.90269	5.70378	2019	4.88	Northern Area	.	district21
1097	0.916291	5.84206	4.74294	0.5	11.48	10.0976	8.85308	3.58352	0.693147	7.61678	5.37528	2022	3.8	Northern Area	Transportation Equipment	district38
1098	0.641854	6.39769	3.90767	0.276	11.89	9.1743	8.30033	2.67415	0	9.07795	5.79909	2021	4.07	Northern Area	Transportation Equipment	district24
1099	1.02962	6.16054	5.61545	0.149	11.5	9.57992	8.48282	0.693147	1.60944	7.81197	5.85793	2020	4.62	Northern Area	Machinery and Equipment	district20
1100	0.530628	4.13383	4.43923	0.305	10.98	8.88874	8.45882	2.80336	1.94591	10.3238	5.59842	2020	4.69	Southern Area	.	district4
1101	0.530628	7.21674	3.41219	0.66	11.12	8.7917	7.24105	2.48491	0.693147	8.95014	5.59842	2020	2.97	Southwest Area	Transportation Equipment	district89
1102	0.693147	4.17357	5.47078	0.265	11.24	8.09775	7.44197	3.29584	2.07944	10.9721	5.70378	2019	4.75	Southern Area	.	district92
1103	0.955511	9.15521	5.53114	0.283	11.65	9.99189	7.15189	2.83321	1.38629	6.95081	5.56068	2021	4.84	Northern Area	Machinery and Equipment	district13
1104	0.875469	6.37843	5.15487	0.307	11.12	9.70033	7.57392	1.94591	1.09861	5.61677	5.29832	2021	4.69	Southern Area	Raw Materials Processing	district4
1105	1.02962	6.10946	5.07043	0.34	11.49	9.51334	7.42886	6.21461	1.60944	10.0066	5.70378	2022	4.09	Northern Area	Food and Textiles	district28
1106	1.02962	6.43453	5.17256	0.155	11.32	9.67272	8.27456	1.38629	1.60944	9.88405	5.70378	2021	4.64	Northern Area	Food and Textiles	district20
1107	0.693147	4.68678	4.01744	0.204	11.12	8.56088	7.75473	4.04305	1.60944	10.053	6.10925	2019	3.61	Southern Area	.	district91
1108	0.916291	4.1448	4.63309	0.414	11.54	10.2245	7.92793	2.25129	0	10.8176	5.99146	2019	4.21	Northern Area	.	district95
1109	0.916291	4.6237	3.95249	0.274	11.67	10.153	7.67778	3.21888	1.79176	9.89005	5.94017	2019	4.48	Northern Area	.	district63
1110	0.693147	6.17401	3.72086	0.246	11.13	8.03702	8.39376	3.29584	2.19722	10.1519	5.49306	2020	4.56	Southern Area	Others	district25
1111	0.916291	2.93045	6.24424	0.344	11.61	10.022	8.56233	3.27714	1.60944	11.8015	5.99146	2019	4.88	Northern Area	.	district21
1112	0.788457	6.44129	4.50727	0.238	11.46	8.27704	8.36745	3.77276	0.693147	10.5987	5.85793	2020	4.15	Northern Area	High-Tech	district5
1113	0.530628	5.64414	3.6996	0.526	11.18	8.55251	7.66468	4.06044	1.38629	9.01724	5.12396	2021	3.26	Southwest Area	Steel and Building Materials	district34
1114	1.02962	6.18238	5.07043	0.34	11.49	9.50225	8.48748	6.87678	1.94591	10.5969	5.63479	2022	4.09	Northern Area	Raw Materials Processing	district28
1115	1.09861	6.84455	4.5429	0.178	11.54	9.51674	7.462	6.33239	1.09861	9.38955	6.39693	2022	4.99	Southern Area	Machinery and Equipment	district10
1116	1.09861	6.84485	4.5429	0.178	11.54	9.51097	7.41777	5.9428	1.09861	8.99881	6.39693	2022	4.99	Southern Area	Machinery and Equipment	district10
1117	0.641854	5.98221	4.21416	0.262	11.68	8.77886	8.62125	2.60269	1.60944	8.18396	5.59842	2020	4.06	Northern Area	Others	district24
1118	0.693147	5.52146	2.4008	0.349	11.34	8.50129	8.34437	3.49651	1.60944	11.6111	5.78074	2021	3.63	Northern Area	Machinery and Equipment	district1
1119	0.788457	6.57647	4.47749	0.366	11.55	7.95549	8.48312	4.04305	3.17805	9.12762	5.70378	2020	4.22	Northern Area	Food and Textiles	district75
1120	0.788457	6.36189	3.41646	0.318	11.42	8.10573	8.19635	2.3979	1.60944	10.3164	6.02948	2021	3.82	Northern Area	High-Tech	district52
1121	0.693147	6.39693	3.90767	0.276	11.89	9.1718	8.34138	3.62434	0	9.63233	6.06379	2021	4.07	Northern Area	High-Tech	district24
1122	1.02962	6.12945	4.6089	0.258	11.59	9.54595	6.76964	5.94934	3.04452	9.72077	5.95324	2022	4.44	Northern Area	Food and Textiles	district30
1123	0.788457	8.54006	4.4747	0.123	11.66	8.24817	8.83884	3.2581	2.48491	7.95648	5.82157	2023	4.16	Northern Area	Transportation Equipment	district71
1124	1.09861	6.57925	4.48036	0.168	10.97	9.38811	7.77989	8.41013	3.68888	11.7341	6.62007	2022	3.95	Southern Area	Transportation Equipment	district91
1125	0.587787	5.59869	4.1289	0.522	11.24	8.75715	8.85776	2.63906	1.60944	11.2121	5.52146	2022	3.27	Southwest Area	Steel and Building Materials	district34
1126	1.09861	6.42972	5.21637	0.369	11.62	9.38218	7.71876	3.58352	2.30259	10.309	5.99146	2021	4.01	Northern Area	High-Tech	district40
1127	0.788457	4.29622	5.58663	0.227	11.72	6.80901	8.09839	4.32413	2.3979	11.0272	5.70378	2019	5.63	Northern Area	.	district76
1128	1.09861	8.78668	5.51384	0.384	11.5	9.63193	8.5218	0.405465	1.79176	9.65072	6.18209	2020	4.01	Northern Area	Transportation Equipment	district40
1129	0.932164	6.15874	4.93316	0.285	11.48	9.95371	8.23409	2.3979	2.19722	10.011	5.68358	2020	4.83	Northern Area	Steel and Building Materials	district13
1130	0.788457	6.26132	5.54161	0.417	11.68	8.21312	7.375	4.32413	3.04452	9.39632	5.99146	2021	4.22	Northern Area	Machinery and Equipment	district95
1131	0.741937	5.59853	4.30657	0.516	11.29	8.74605	8.37161	2.60269	0.693147	11.7454	6.21461	2023	3.28	Southwest Area	High-Tech	district34
1132	1.02962	6.98008	3.5942	0.107	11.82	9.83375	7.38509	3.81771	2.3979	9.437	6.2634	2020	3.89	Northern Area	Machinery and Equipment	district57
1133	0.916291	6.67825	4.48985	0.121	11.5	9.73646	7.91728	2.63906	1.38629	9.13874	5.52146	2020	4.17	Northern Area	Food and Textiles	district71
1134	1.09861	6.80067	4.57502	0.243	11.49	9.47436	8.98343	2.3979	2.48491	7.88194	6.39693	2020	4.42	Northern Area	High-Tech	district30
1135	0.788457	5.95247	4.99415	0.317	11.36	8.15489	8.60135	3.91202	2.07944	10.6945	5.99146	2020	4	Northern Area	Transportation Equipment	district17
1136	0.405465	5.96615	6.17143	0.18	12.13	9.28815	9.11786	1.38629	0.693147	10.763	5.14749	2020	3.04	Northern Area	Raw Materials Processing	district31
1137	0.587787	5.37528	4.1289	0.522	11.24	8.75715	8.85776	2.63906	1.60944	9.21024	5.62402	2022	3.27	Southwest Area	Steel and Building Materials	district34
1138	0.530628	6.2653	4.8442	0.535	11.15	9.11765	9.63144	1.38629	0	8.10923	5.66296	2020	4.05	Southern Area	Steel and Building Materials	district15
1139	0.641854	6.1213	4.21416	0.262	11.68	9.08446	8.41333	3.19867	0	7.5999	5.73657	2020	4.06	Northern Area	Food and Textiles	district24
1140	0.741937	5.92792	5.27351	0.284	11.49	8.54098	9.17031	3.72569	2.07944	10.1912	5.89302	2020	4.64	Northern Area	High-Tech	district51
1141	1.09861	6.84002	4.5429	0.178	11.54	9.29844	7.01654	5.70877	2.19722	8.76891	6.39693	2022	4.99	Southern Area	Machinery and Equipment	district10
1142	0.470004	5.70415	5.13392	0.401	11.46	9.05911	8.98185	3.157	1.38629	10.7511	5.48064	2021	4.51	Southwest Area	Steel and Building Materials	district82
1143	1.09861	6.42972	5.21637	0.369	11.62	9.38613	7.67522	2.97041	2.30259	9.90349	5.99146	2021	4.01	Northern Area	Food and Textiles	district40
1144	0.916291	6.62007	3.34465	0.142	11.7	10.4275	10.0122	0.916291	0	9.04913	5.45532	2023	3.65	Northern Area	Steel and Building Materials	district45
1145	0.916291	5.06345	6.37173	0.237	11.55	10.104	8.10692	2.35138	2.07944	9.89616	5.99146	2019	4.92	Northern Area	.	district69
1146	1.16315	7.31923	4.97077	0.239	11.43	9.28443	8.38496	6.91473	1.38629	9.498	5.59842	2022	4.96	Northern Area	Machinery and Equipment	district67
1147	1.02962	6.12557	4.64282	0.252	11.55	9.87527	9.42883	2.70805	0.693147	9.31722	5.85793	2021	4.43	Northern Area	Steel and Building Materials	district30
1148	1.09861	7.07346	4.23527	0.179	11.49	9.34742	7.33738	4.08598	2.19722	9.91844	6.10925	2021	4.99	Southern Area	Machinery and Equipment	district10
1149	0.693147	6.2639	3.83298	0.343	11.41	8.97031	9.27903	2.3979	0	9.90394	5.98293	2023	3.66	Northern Area	Transportation Equipment	district1
1150	0.916291	6.68994	4.5429	0.178	11.54	9.8798	8.26235	4.85593	1.79176	8.06166	5.56068	2022	4.99	Southern Area	Steel and Building Materials	district10
1151	0.916291	5.96446	6.37173	0.237	11.55	10.2399	7.75947	2.52573	1.60944	9.13766	5.94017	2019	4.92	Northern Area	.	district69
1152	1.09861	7.5199	4.7445	0.374	11.71	9.64679	8.54105	0.405465	1.79176	9.41979	5.99146	2023	4.02	Northern Area	Food and Textiles	district40
1153	0.788457	6.4535	5.37842	0.423	11.74	7.99526	6.7547	1.60944	3.13549	4.83628	5.99146	2022	4.22	Northern Area	Food and Textiles	district95
1154	0.405465	6.81594	3.7901	0.403	11.55	8.89173	8.0836	2.07944	2.30259	8.79133	5.99146	2019	3.95	Northern Area	.	district40
1155	0.693147	3.98925	4.7942	0.269	11.69	8.19499	9.45301	3.58352	1.79176	11.5232	5.49306	2019	5.07	Northern Area	.	district41
1156	1.06471	6.30992	5.21637	0.369	11.62	9.78551	8.49368	2.83321	0.693147	9.49469	5.99146	2021	4.01	Northern Area	High-Tech	district40
1157	0.641854	5.12396	5.55442	0.645	11.26	8.94101	8.84703	8.46772	0	13.247	5.70378	2022	3.62	Southwest Area	High-Tech	district83
1158	0.693147	6.76886	3.61304	0.357	10.88	8.53351	6.47718	3.02042	0	7.88822	5.70378	2020	4.47	Southern Area	Food and Textiles	district55
1159	1.09861	6.04025	4.48036	0.168	10.97	9.76768	8.56438	5.63858	0	9.49825	6.55108	2022	3.95	Southern Area	Machinery and Equipment	district91
1160	1.09861	6.79529	4.64282	0.252	11.55	9.48042	8.96377	4.08598	2.48491	8.53974	6.39693	2021	4.43	Northern Area	Machinery and Equipment	district30
1161	0.530628	5.41856	3.73403	0.814	10.99	8.8381	8.03992	3.31419	0	8.83521	5.24175	2020	3.21	Southwest Area	Transportation Equipment	district99
1162	1.09861	6.40045	5.01175	0.373	11.75	9.86974	9.01978	1.25276	1.09861	9.23961	5.9135	2022	4.26	Northern Area	Others	district27
1163	1.09861	7.31376	5.19611	0.308	11.65	9.9206	6.77093	6.73637	2.48491	9.32492	6.75926	2022	4.66	Northern Area	High-Tech	district51
1164	1.09861	6.42972	5.21637	0.369	11.62	9.38955	7.77744	2.70805	2.30259	9.43244	5.99146	2021	4.01	Northern Area	High-Tech	district40
1165	0.741937	6.11087	5.27351	0.284	11.49	8.53258	9.21725	3.49651	2.07944	9.43452	5.87212	2020	4.64	Northern Area	Machinery and Equipment	district51
1166	0.693147	6.64141	3.83298	0.343	11.41	8.7032	5.94582	2.77259	0	11.2423	5.70378	2023	3.66	Northern Area	Others	district1
1167	0.788457	6.12067	4.00126	0.337	11.82	8.38484	8.76714	3.66356	2.07944	7.4204	5.99146	2022	4.8	Northern Area	Food and Textiles	district85
1168	0.693147	6.90826	4.50301	0.216	11.13	9.62459	6.9957	2.77259	1.60944	8.01218	3.91202	2020	5.02	Southern Area	Others	district72
1169	0.587787	5.59923	4.45364	0.529	11.03	8.58357	8.15629	3.02042	1.09861	10.6232	5.29832	2020	3.26	Southwest Area	Raw Materials Processing	district34
1170	0.916291	5.70378	4.71795	0.596	11.21	9.67779	8.43308	2.91777	1.09861	11.7234	5.20401	2021	3.9	Southwest Area	Energy Supply	district58
1171	0.470004	6.15809	4.99415	0.317	11.36	9.33384	8.99638	2.60269	0	8.91018	5.99146	2020	4	Northern Area	Raw Materials Processing	district17
1172	0.916291	3.89777	6.24424	0.344	11.61	9.7187	8.35474	2.07944	2.19722	11.1611	5.57595	2019	4.88	Northern Area	.	district21
1173	0.788457	6.2631	5.71539	0.414	11.55	8.25682	6.53333	4.14313	2.94444	8.97069	5.99146	2020	4.21	Northern Area	High-Tech	district95
1174	0.641854	5.98193	4.21416	0.262	11.68	8.79091	8.62453	2.60269	1.38629	8.18423	5.52146	2020	4.06	Northern Area	Others	district24
1175	0.788457	6.13174	4.95205	0.338	11.75	8.38896	7.18274	3.38439	0	6.8398	5.99146	2021	4.8	Northern Area	Others	district85
1176	0.832909	9.54662	3.95249	0.274	11.67	8.26375	8.69868	5.115	2.63906	5.93489	5.85793	2019	4.48	Northern Area	.	district63
1177	0.788457	6.58479	4.47749	0.366	11.55	8.01122	8.44602	4.04305	3.17805	9.90511	5.70378	2020	4.22	Northern Area	Transportation Equipment	district75
1178	0.916291	6.26372	5.31054	0.397	12.01	9.89687	8.54787	2.3979	2.07944	10.5968	5.37528	2023	4.39	Northern Area	.	district3
1179	0.587787	6.26661	4.45532	0.305	11.5	8.9627	9.49682	2.97041	1.38629	8.64418	5.40717	2020	4.04	Northern Area	Others	district86
1180	1.09861	6.12394	4.02925	0.294	11.4	9.17557	8.44755	3.85015	2.3979	9.32081	5.37528	2023	4.06	Southwest Area	High-Tech	district80
1181	1.02962	6.62007	4.85798	0.371	11.78	9.81639	8.94477	5.48059	1.09861	8.75983	5.99146	2022	4.19	Northern Area	Others	district22
1182	1.09861	6.90737	5.51384	0.384	11.5	9.43409	6.72718	2.63906	1.60944	9.80956	6.2106	2020	4.01	Northern Area	Machinery and Equipment	district40
1183	0.788457	6.217	3.2669	0.687	10.89	8.2121	6.62251	6.42891	1.09861	10.1138	5.85793	2022	3.29	Southern Area	Raw Materials Processing	district60
1184	0.641854	5.59843	5.13392	0.401	11.46	8.52677	8.42188	3.59731	2.07944	9.37144	5.37528	2021	4.51	Southwest Area	Machinery and Equipment	district82
1185	1.09861	6.50746	3.84042	0.38	10.98	9.28749	8.34927	3.02042	1.79176	8.62981	5.72251	2020	3.84	Southern Area	High-Tech	district54
1186	0.916291	6.62007	3.34465	0.142	11.7	10.4161	9.98805	0.916291	0	9.49593	5.44488	2023	3.65	Northern Area	Raw Materials Processing	district45
1187	0.788457	8.52447	5.34023	0.177	11.47	8.21495	8.82263	3.27714	2.48491	8.13886	5.82157	2019	5.29	Northern Area	.	district19
1188	0.693147	3.73745	5.47078	0.265	11.24	8.05264	8.39118	3.29584	2.30259	11.0029	5.70378	2019	4.75	Southern Area	.	district92
1189	1.09861	9.07687	4.53772	0.103	11.75	9.48679	7.97883	4.57471	4.04305	8.80492	6.39693	2020	5.49	Northern Area	High-Tech	district14
1190	1.09861	6.2634	5.24081	0.117	12.05	9.72761	9.0003	7.50224	1.09861	11.1418	6.21461	2022	4.71	Northern Area	Steel and Building Materials	district50
1191	0.405465	6.98489	2.62041	0.103	12.21	8.94236	7.96386	3.55535	2.07944	8.60557	5.70378	2020	3.93	Northern Area	Transportation Equipment	district94
1192	1.09861	6.11258	4.02925	0.294	11.4	9.18428	8.45789	3.85015	2.3979	9.88898	5.37528	2023	4.06	Southwest Area	High-Tech	district80
1193	0.741937	5.93047	5.11804	0.302	11.67	7.74159	8.81893	2.89037	0	8.47282	5.59842	2021	4.05	Northern Area	Machinery and Equipment	district86
1194	0.916291	6.39751	3.94203	0.259	11.55	10.9572	6.22719	4.64919	0	8.14555	5.85793	2022	4.17	Northern Area	Food and Textiles	district5
1195	0.916291	6.01784	4.9825	0.34	11.33	10.3866	8.73905	1.70475	0	7.33563	5.99146	2020	4.07	Northern Area	Food and Textiles	district28
1196	0.530628	5.59872	4.45364	0.529	11.03	8.53635	7.65214	3.54096	1.79176	10.0901	5.12396	2020	3.26	Southwest Area	Steel and Building Materials	district34
1197	0.530628	4.49294	4.33286	0.231	13.1	8.86098	8.24744	3.93183	2.3979	10.4212	5.70378	2019	3.7	Northern Area	.	district16
1198	0.693147	6.5584	3.96968	0.145	11.64	9.04746	7.43959	7.17127	0	10.5156	5.99146	2022	4.72	Northern Area	Food and Textiles	district87
1199	0.788457	5.70378	4.5898	0.119	12.4	8.58281	7.58848	3.77276	2.07944	9.56043	6.31716	2020	4.42	Northern Area	Others	district16
1200	0.693147	5.98794	3.90767	0.276	11.89	8.63145	8.59006	2.70805	1.60944	6.74876	5.59842	2021	4.07	Northern Area	High-Tech	district24
1201	0.693147	6.62071	5.10176	0.428	11.87	8.5325	7.29224	1.8718	1.79176	8.50583	5.49306	2021	4.38	Northern Area	Others	district3
1202	0.832909	6.62007	4.85798	0.371	11.78	8.41799	8.20179	8.0975	1.60944	11.3806	5.99146	2022	4.19	Northern Area	High-Tech	district22
1203	0.693147	6.26381	4.21416	0.262	11.68	8.64952	8.53953	2.70805	1.60944	9.16513	5.59842	2020	4.06	Northern Area	High-Tech	district24
1204	0.693147	5.59921	4.1289	0.522	11.24	8.59671	8.2861	6.4481	0	10.7508	5.4848	2022	3.27	Southwest Area	Others	district34
1205	0.788457	7.32337	6.16951	0.12	11.97	8.59091	8.38554	3.46574	0.693147	8.11163	5.85793	2019	6.82	Northern Area	.	district47
1206	1.09861	4.87926	6.16951	0.12	11.97	9.60576	6.96961	4.06044	2.99573	11.2513	6.90776	2019	6.82	Northern Area	.	district47
1207	0.693147	6.34798	1.46472	0.161	11.51	8.20544	10.1693	2.25129	2.19722	9.15843	5.59842	2019	2.38	Southern Area	.	district61
1208	0.955511	6.17587	5.11754	0.542	11.3	9.87851	8.41995	5.12955	0	8.85123	5.70378	2022	4.06	Southern Area	Food and Textiles	district15
1209	0.693147	6.58928	3.61304	0.357	10.88	8.43553	8.31393	3.3673	2.94444	11.0993	5.99146	2020	4.47	Southern Area	.	district55
1210	1.16627	1.66559	3.14374	0.424	11.64	9.61884	9.54683	2.14007	1.60944	10.4892	5.29832	2023	4.24	Northern Area	Food and Textiles	district35
1211	0.741937	6.73786	4.7942	0.269	11.69	8.59681	9.10922	3.82864	2.07944	8.89946	5.72359	2019	5.07	Northern Area	.	district41
1212	1.09861	6.8773	4.6714	0.119	11.83	9.14486	7.7025	4.90156	2.83321	9.27734	5.45532	2020	4.7	Northern Area	Steel and Building Materials	district50
1213	1.09861	7.02601	4.5317	0.177	12.18	9.87499	8.08953	6.87057	2.3979	9.74701	6.68461	2022	4.92	Northern Area	High-Tech	district14
1214	0.693147	6.35218	3.14787	0.258	10.83	8.80882	8.85725	5.18178	1.38629	8.72745	6.36303	2022	4.44	Southern Area	Food and Textiles	district79
1215	0.741937	9.30136	3.4846	0.289	11.74	8.65471	7.65129	3.7013	2.19722	6.21261	5.82895	2019	3.94	Northern Area	.	district24
1216	0.470004	6.17686	3.72086	0.246	11.13	8.53585	7.66538	3.71357	2.3979	8.80492	5.28827	2020	4.56	Southern Area	Others	district25
1217	0.788457	2.00473	4.74294	0.5	11.48	10.0857	8.81034	3.56953	2.3979	11.4397	5.16479	2022	3.8	Northern Area	Food and Textiles	district38
1218	0.693147	7.11603	4.50301	0.216	11.13	9.61743	7.01731	2.77259	1.60944	7.72578	3.91202	2020	5.02	Southern Area	Others	district72
1219	0.916291	4.14487	3.92778	0.39	11.46	9.76677	8.61168	2.3979	1.94591	10.7194	5.68698	2019	3.91	Northern Area	.	district28
1220	1.09861	6.57925	4.48036	0.168	10.97	9.31748	8.45269	4.83538	2.48491	8.15164	6.51026	2022	3.95	Southern Area	Food and Textiles	district91
1221	0.916291	6.62007	3.34465	0.142	11.7	10.4172	9.99766	0.916291	0	9.15255	5.49306	2023	3.65	Northern Area	Machinery and Equipment	district45
1222	1.06471	6.21102	5.51384	0.384	11.5	9.77313	8.44036	1.60944	0.693147	9.99461	6.10925	2020	4.01	Northern Area	Machinery and Equipment	district40
1223	0.741937	6.88755	5.24081	0.117	12.05	8.66904	6.67023	7.72829	1.60944	10.7438	6.10925	2022	4.71	Northern Area	Machinery and Equipment	district50
1224	0.788457	6.02638	5.61545	0.149	11.5	7.81603	8.25936	3.11352	1.79176	10.6229	5.85793	2020	4.62	Northern Area	Others	district20
1225	0.641854	6.2634	4.91644	0.368	11.52	8.80293	8.69776	3.157	2.77259	10.476	6.27288	2020	4.17	Northern Area	High-Tech	district22
1226	0.587787	6.45016	3.41219	0.66	11.12	8.58442	6.88482	3.59731	0.693147	11.5544	5.24175	2020	2.97	Southwest Area	High-Tech	district89
1227	0.470004	4.23559	4.33286	0.231	13.1	9.13904	8.71233	3.04452	1.79176	11.6874	5.92693	2019	3.7	Northern Area	.	district16
1228	0.693147	6.46959	3.76157	0.144	11.68	8.76474	7.82545	3.56953	2.3979	10.5716	5.99146	2023	4.73	Northern Area	High-Tech	district87
1229	0.788457	7.21653	3.99794	0.121	11.63	8.36358	7.50828	5.51544	0.693147	8.19836	5.82157	2022	4.18	Northern Area	Transportation Equipment	district71
1230	0.587787	6.62007	3.45663	0.261	10.76	8.23735	7.85033	1.70475	2.48491	8.9872	5.29832	2021	4.44	Southern Area	Food and Textiles	district79
1231	1.02962	6.10927	4.07662	0.324	11.55	9.9349	8.81132	1.25276	0.693147	10.9928	5.59842	2019	3.97	Northern Area	.	district86
1232	0.530628	3.95268	5.60615	0.415	11.38	8.55267	8.46323	3.13549	1.94591	11.1074	5.2575	2019	4.44	Southwest Area	.	district82
1233	0.875469	3.84244	4.56984	0.346	11.3	9.66708	8.97456	2.3979	1.38629	10.6314	5.33754	2019	3.88	Southwest Area	.	district8
1234	0.788457	5.41894	2.54975	0.523	11.26	10.613	10.213	3.77276	0	8.65121	5.34711	2021	3.49	Northern Area	Machinery and Equipment	district66
1235	0.693147	6.17703	3.83298	0.343	11.41	8.82252	7.74202	3.95124	0	8.84145	5.80453	2023	3.66	Northern Area	Energy Supply	district1
1236	0.693147	6.26384	4.12219	0.49	11.65	8.8752	8.99793	1.60944	0	8.89453	5.78074	2020	3.7	Northern Area	Machinery and Equipment	district44
1237	0.530628	6.34564	4.5898	0.119	12.4	8.85983	8.19318	3.97029	2.3979	10.416	5.70378	2020	4.42	Northern Area	Others	district16
1238	0.875469	6.10896	3.08403	0.314	11.33	8.5767	7.96412	3.23868	2.63906	11.1157	6.89942	2020	3.82	Northern Area	Food and Textiles	district52
1239	0.788457	6.43377	4.50727	0.238	11.46	8.32236	8.38383	3.7495	0.693147	8.01301	5.85793	2020	4.15	Northern Area	Machinery and Equipment	district5
1240	0.741937	6.62577	4.14269	0.264	10.67	7.73778	7.46933	4.21213	2.70805	7.46737	5.29832	2020	4.44	Southern Area	Raw Materials Processing	district79
1241	1.09861	6.3457	5.19611	0.308	11.65	9.20777	6.41362	6.59099	2.48491	10.1474	6.05209	2022	4.66	Northern Area	High-Tech	district51
1242	1.02962	6.69703	5.08038	0.375	11.69	9.93912	8.29973	6.88076	0.693147	10.0862	6.17379	2022	4.01	Northern Area	High-Tech	district40
1243	0.741937	6.78218	6.24424	0.344	11.61	8.232	6.84014	4.37576	3.55535	8.47554	5.85793	2019	4.88	Northern Area	.	district21
1244	1.09861	6.62007	4.45421	0.254	11.22	9.2756	8.49353	7.0026	2.77259	10.2851	6.47049	2022	4.58	Southern Area	.	district56
1245	0.916291	6.78381	4.5429	0.178	11.54	9.81111	7.59408	3.88156	1.09861	6.98041	5.56068	2022	4.99	Southern Area	.	district10
1246	1.09861	6.47773	4.20743	0.378	11.11	9.24135	8.10149	3.02042	1.94591	8.92292	5.77384	2021	3.85	Southern Area	Raw Materials Processing	district54
1247	1.02962	6.43423	5.17256	0.155	11.32	9.86639	8.69494	3.2581	0	7.59639	5.70378	2021	4.64	Northern Area	Steel and Building Materials	district20
1248	0.693147	6.33804	2.7781	0.187	10.87	8.1112	7.15367	3.88156	2.77259	9.49769	5.48064	2019	4.82	Southern Area	.	district79
1249	0.672944	6.43983	6.24424	0.344	11.61	8.61296	8.8166	4.08598	2.83321	8.97563	5.82953	2019	4.88	Northern Area	.	district21
1250	1.02962	6.26086	4.55003	0.18	11.37	9.33633	7.94668	3.73767	1.60944	7.89113	5.59842	2020	4.98	Southern Area	Machinery and Equipment	district10
1251	0.741937	5.92703	5.27351	0.284	11.49	8.5019	9.17746	3.7495	2.07944	11.4081	5.76306	2020	4.64	Northern Area	Machinery and Equipment	district51
1252	0.693147	6.16197	4.21416	0.262	11.68	8.54793	8.02424	2.97041	1.60944	7.96102	5.59842	2020	4.06	Northern Area	High-Tech	district24
1253	0.693147	6.16274	4.12219	0.49	11.65	8.88295	9.01209	1.60944	0	9.52149	5.78074	2020	3.7	Northern Area	High-Tech	district44
1254	0.693147	6.56902	3.61304	0.357	10.88	8.57713	6.43595	3.51155	0.693147	8.62526	5.82895	2020	4.47	Southern Area	.	district55
1255	0.693147	7.32674	4.50301	0.216	11.13	9.6135	6.99749	2.77259	1.60944	7.39558	3.91202	2020	5.02	Southern Area	Others	district72
1256	1.09861	6.2634	4.04134	0.116	12.1	9.84088	9.17337	3.17805	1.09861	10.8854	6.21461	2023	4.72	Northern Area	High-Tech	district50
1257	0.875469	3.97117	4.43923	0.305	10.98	9.99351	7.99959	2.30259	1.38629	8.90273	5.79909	2020	4.69	Southern Area	.	district4
1258	0.741937	6.4999	5.50604	0.232	11.76	8.46453	9.38394	2.97041	1.09861	7.98242	5.68017	2021	5.22	Northern Area	High-Tech	district41
1259	0.470004	2.3804	5.60615	0.415	11.38	8.92899	8.7839	2.44235	1.38629	12.4647	5.70378	2019	4.44	Southwest Area	.	district82
1260	1.16315	6.65048	4.83604	0.39	11.94	9.83088	8.7585	6.80572	0.693147	10.0576	6.90776	2022	4.38	Northern Area	High-Tech	district93
1261	0.788457	6.26479	5.54161	0.417	11.68	8.25676	6.47746	4.11087	2.63906	8.1873	5.99146	2021	4.22	Northern Area	High-Tech	district95
1262	0.641854	6.7498	4.45532	0.305	11.5	8.87253	8.77032	2.56495	0.693147	7.87664	5.59842	2020	4.04	Northern Area	Machinery and Equipment	district86
1263	0.693147	7.46516	4.50301	0.216	11.13	9.61948	6.98442	2.77259	1.60944	7.2574	3.91202	2020	5.02	Southern Area	Others	district72
1264	1.16315	6.57925	4.48036	0.168	10.97	9.44563	7.76115	7.82449	1.38629	11.1483	7.09008	2022	3.95	Southern Area	High-Tech	district91
1265	0.788457	6.20388	3.2669	0.687	10.89	8.16768	6.61077	5.88053	1.60944	9.57734	5.85793	2022	3.29	Southern Area	Raw Materials Processing	district60
1266	0.788457	5.426	2.00421	0.52	11.2	10.6122	10.217	0.405465	0	8.31694	5.50126	2020	3.49	Northern Area	Steel and Building Materials	district66
1267	0.788457	6.40813	4.57502	0.243	11.49	8.52425	8.24149	3.59731	1.60944	9.96848	5.99146	2020	4.42	Northern Area	Machinery and Equipment	district30
1268	1.09861	5.24783	6.16951	0.12	11.97	9.61584	7.10041	4.22683	2.99573	10.8827	6.90776	2019	6.82	Northern Area	.	district47
1269	0.693147	6.62	4.14269	0.264	10.67	8.04296	7.63517	3.92197	2.63906	10.0387	5.29832	2020	4.44	Southern Area	Raw Materials Processing	district79
1270	1.09861	6.81067	4.5429	0.178	11.54	9.54603	7.68712	6.36303	0.693147	9.45412	6.39693	2022	4.99	Southern Area	Machinery and Equipment	district10
1271	0.788457	6.53669	5.21637	0.369	11.62	8.38628	8.11186	3.13549	1.79176	8.59489	5.99146	2021	4.01	Northern Area	Steel and Building Materials	district40
1272	0.788457	6.3639	6.16951	0.12	11.97	8.25422	7.24398	4.3631	3.52636	9.49987	5.85793	2019	6.82	Northern Area	.	district47
1273	0.788457	7.11487	3.99794	0.121	11.63	8.61338	7.42958	6.93342	1.09861	9.72107	6.21461	2022	4.18	Northern Area	Machinery and Equipment	district71
1274	0.693147	6.74997	3.4846	0.289	11.74	8.79506	8.63471	2.60269	1.38629	8.4401	5.59842	2019	3.94	Northern Area	.	district24
1275	0.693147	6.95645	4.13969	0.064	11.5	8.43148	8.68193	3.19867	2.30259	10.6412	5.78074	2020	4.29	Southern Area	Machinery and Equipment	district102
1276	0.693147	8.24292	5.18655	0.239	11.29	7.84247	9.18938	4.09434	1.09861	10.3309	4.94164	2020	4.95	Northern Area	Machinery and Equipment	district67
1277	1.25276	6.62569	4.17922	0.258	11.56	9.23305	7.12227	3.94158	2.83321	10.4063	6.68461	2023	4.18	Northern Area	Machinery and Equipment	district5
1278	0.788457	6.66973	3.78033	0.252	11.47	8.49278	8.46855	3.3673	0.693147	8.75857	5.85793	2019	4.09	Northern Area	.	district5
1279	0.693147	5.12853	4.48949	0.305	11.16	8.48764	8.9028	5.16731	1.38629	8.55333	5.70378	2022	4.69	Southern Area	Machinery and Equipment	district4
1280	0.788457	6.2594	5.71539	0.414	11.55	8.18742	7.40253	4.34381	3.04452	10.1916	5.99146	2020	4.21	Northern Area	High-Tech	district95
1281	0.470004	6.27226	2.59747	0.472	11.01	8.94684	8.5955	1.60944	1.60944	8.45553	5.70378	2020	3.77	Northern Area	Others	district12
1282	0.916291	4.76289	4.29041	0.123	11.49	9.67023	7.33666	3.06805	1.38629	10.6019	5.82157	2019	4.14	Southwest Area	.	district71
1283	0.788457	6.33256	4.27359	0.416	11.6	8.59991	7.57598	3.3499	1.09861	9.21026	6.14419	2019	4.25	Northern Area	.	district35
1284	0.963174	6.35669	5.37842	0.423	11.74	10.2427	7.7572	6.03309	1.38629	9.57748	5.99146	2022	4.22	Northern Area	Food and Textiles	district95
1285	0.741937	6.11064	5.27351	0.284	11.49	8.54018	8.75531	3.61092	3.4012	9.49996	6.20071	2020	4.64	Northern Area	Transportation Equipment	district51
1286	0.916291	5.06957	6.24424	0.344	11.61	9.7146	8.33383	2.19722	2.19722	9.98336	5.57595	2019	4.88	Northern Area	.	district21
1287	0.788457	8.06776	5.53114	0.283	11.65	8.30104	7.88817	2.19722	1.94591	8.75195	5.76832	2021	4.84	Northern Area	Raw Materials Processing	district13
1288	0.788457	5.53044	5.25649	0.255	11.25	8.13506	7.62218	5.90263	2.48491	10.2729	5.99146	2022	4.58	Southern Area	Machinery and Equipment	district25
1289	1.25276	6.62023	4.17922	0.258	11.56	9.23245	7.09768	3.96081	2.83321	10.6814	6.68461	2023	4.18	Northern Area	High-Tech	district5
1290	1.09861	6.39693	4.48036	0.168	10.97	9.76712	8.52888	6.3986	0	9.90349	6.68461	2022	3.95	Southern Area	High-Tech	district91
1291	1.09861	6.20469	5.19611	0.308	11.65	9.57974	9.00988	5.89302	1.60944	9.58906	6.28934	2022	4.66	Northern Area	High-Tech	district51
1292	0.875469	5.01064	2.49362	0.601	11.22	9.86919	9.32031	1.94591	0	9.22807	4.94164	2021	2.88	Southern Area	Steel and Building Materials	district74
1293	1.09861	7.03473	4.34151	0.236	11.45	9.23075	7.72617	3.89182	2.19722	7.75534	5.80498	2023	4.97	Northern Area	Machinery and Equipment	district67
1294	1.09861	6.47792	4.20743	0.378	11.11	9.30356	8.36123	2.74084	1.79176	8.03074	6.03047	2021	3.85	Southern Area	High-Tech	district54
1295	0.587787	5.9986	4.01744	0.204	11.12	9.0734	8.28977	2.0149	0	9.17274	5.70378	2019	3.61	Southern Area	.	district91
1296	0.587787	7.48291	5.34023	0.177	11.47	9.07025	8.26638	3.51155	0	8.22711	5.59842	2019	5.29	Northern Area	.	district19
1297	0.875469	6.38688	5.15487	0.307	11.12	10.0151	5.73604	3.7612	1.38629	5.95324	5.59842	2021	4.69	Southern Area	High-Tech	district4
1298	1.02962	5.7623	5.67928	0.063	11.36	9.06292	7.8294	4.17439	3.63759	9.66802	5.99146	2019	5.72	Southern Area	.	district68
1299	0.916291	5.92343	4.08186	0.502	11.53	9.91213	8.31559	2.77259	1.09861	6.50578	5.34329	2023	3.79	Northern Area	Others	district38
1300	0.788457	6.48427	5.37842	0.423	11.74	8.13789	7.68573	1.32176	1.79176	4.43082	5.99146	2022	4.22	Northern Area	Food and Textiles	district95
1301	0.875469	4.7211	5.47078	0.265	11.24	9.70415	8.15264	3.59731	1.60944	10.8744	5.39363	2019	4.75	Southern Area	.	district92
1302	0.693147	6.21037	4.51633	0.427	11.59	8.8138	8.55352	3.54096	1.79176	10.5652	5.68072	2023	4.24	Northern Area	Food and Textiles	district32
1303	1.16315	6.33158	4.72395	0.432	11.66	9.61408	9.52634	2.30259	1.79176	9.45384	6.55108	2020	4.21	Northern Area	High-Tech	district35
1304	0.693147	5.90627	5.67928	0.063	11.36	8.42184	8.65173	3.21888	2.3979	10.2606	5.78074	2019	5.72	Southern Area	.	district68
1305	0.693147	6.26427	4.21416	0.262	11.68	8.6928	8.76044	2.70805	1.79176	9.12815	5.59842	2020	4.06	Northern Area	High-Tech	district24
1306	0.788457	6.62007	5.07598	0.114	12.54	8.82744	7.83405	4.16667	2.07944	11.5774	5.81114	2021	4.44	Northern Area	Transportation Equipment	district16
1307	0.470004	1.87306	5.60615	0.415	11.38	8.89861	8.75191	2.44235	1.60944	12.9721	5.70378	2019	4.44	Southwest Area	.	district82
1308	0.587787	7.5793	5.18655	0.239	11.29	8.89366	7.33868	3.04452	0.693147	9.02738	5.59842	2020	4.95	Northern Area	Machinery and Equipment	district67
1309	0.788457	6.26031	5.71539	0.414	11.55	8.21336	7.55976	4.33073	2.99573	10.0418	5.99146	2020	4.21	Northern Area	Steel and Building Materials	district95
1310	0.916291	7.04787	6.24424	0.344	11.61	9.83353	7.63129	2.8622	1.94591	8.02126	5.52545	2019	4.88	Northern Area	.	district21
1311	0.470004	4.48084	6.24424	0.344	11.61	8.83525	7.97958	2.94444	2.70805	11.3496	5.85793	2019	4.88	Northern Area	.	district21
1312	0.916291	7.09309	4.27359	0.416	11.6	9.84137	7.55371	2.8622	1.94591	7.97954	5.52146	2019	4.25	Northern Area	.	district35
1313	1.02962	6.51471	4.85798	0.371	11.78	9.60191	8.42847	6.229	2.07944	9.61581	5.99146	2022	4.19	Northern Area	High-Tech	district22
1314	0.788457	6.26019	5.71539	0.414	11.55	8.27857	7.57623	4.3631	3.13549	9.5377	5.99146	2020	4.21	Northern Area	Transportation Equipment	district95
1315	0.916291	4.79367	6.37173	0.237	11.55	9.85987	6.87179	3.3499	1.79176	9.96298	5.85793	2019	4.92	Northern Area	.	district69
1316	0.741937	6.52122	3.514	0.465	11.22	8.58182	8.2905	6.0992	0.693147	9.47922	5.69373	2022	3.85	Northern Area	Machinery and Equipment	district23
1317	1.09861	8.99347	4.53772	0.103	11.75	9.43078	7.87368	4.57471	3.85015	9.61767	6.39693	2020	5.49	Northern Area	High-Tech	district14
1318	0.916291	5.67072	5.44543	0.228	11.47	10.1203	8.46416	2.8622	1.79176	10.4117	5.85793	2020	4.68	Northern Area	Steel and Building Materials	district63
1319	0.875469	6.10923	4.55555	0.326	11.45	8.37716	8.09518	8.02992	2.48491	11.8239	6.21461	2022	3.82	Northern Area	Others	district52
1320	0.741937	6.10929	5.27351	0.284	11.49	8.48012	8.67833	3.88156	2.89037	9.86031	5.837	2020	4.64	Northern Area	Transportation Equipment	district51
1321	0.916291	7.17321	6.24424	0.344	11.61	9.8394	7.57367	2.8622	1.94591	7.93294	5.52545	2019	4.88	Northern Area	.	district21
1322	0.693147	6.84996	4.76136	0.117	11.96	8.64163	8.67372	3.02042	2.48491	10.9658	5.37528	2021	4.71	Northern Area	High-Tech	district50
1323	0.693147	5.29713	6.37173	0.237	11.55	8.73248	7.74367	3.43399	1.60944	10.1363	5.99146	2019	4.92	Northern Area	.	district69
1324	0.8671	7.76565	3.7626	0.491	11.36	10.1764	7.63211	2.94444	1.38629	6.88346	5.1358	2019	3.8	Northern Area	.	district38
1325	0.916291	7.02808	4.27359	0.416	11.6	9.8378	7.6312	2.8622	1.94591	8.04045	5.53339	2019	4.25	Northern Area	.	district35
1326	0.955511	6.716	5.53114	0.283	11.65	9.89981	8.56876	1.09861	2.30259	9.86141	6.01616	2021	4.84	Northern Area	Food and Textiles	district13
1327	0.641854	6.43985	5.50604	0.232	11.76	8.97726	8.95475	3.92197	0.693147	7.81197	5.48064	2021	5.22	Northern Area	Food and Textiles	district41
1328	0.916291	7.17321	6.24424	0.344	11.61	9.83741	7.59346	2.8622	1.94591	7.93294	5.52545	2019	4.88	Northern Area	.	district21
1329	0.832909	6.10925	4.90488	0.371	11.69	8.7361	8.76201	3.79549	2.70805	11.9934	6.90776	2021	4.19	Northern Area	Machinery and Equipment	district22
1330	0.693147	5.98168	3.90767	0.276	11.89	8.8678	8.63839	3.59731	1.38629	8.39344	5.73657	2021	4.07	Northern Area	Food and Textiles	district24
1331	0.693147	5.92693	3.72086	0.246	11.13	8.76641	8.47028	2.60269	2.56495	10.9783	7.21928	2020	4.56	Southern Area	Transportation Equipment	district25
1332	0.788457	6.60719	4.5898	0.119	12.4	8.71102	7.75177	3.92197	1.94591	8.9872	6.31716	2020	4.42	Northern Area	High-Tech	district16
1333	0.641854	5.42049	3.73403	0.814	10.99	8.01896	7.56429	4.10264	1.79176	7.81521	4.94164	2020	3.21	Southwest Area	Raw Materials Processing	district99
1334	0.916291	4.32155	3.92778	0.39	11.46	10.4564	9.3245	1.8718	0.693147	10.4054	6.39693	2019	3.91	Northern Area	.	district28
1335	0.741937	4.9159	4.3892	0.448	11.39	8.5975	8.53854	3.86073	2.07944	11.7641	5.99146	2020	4.22	Northern Area	High-Tech	district32
1336	1.09861	5.66867	3.75537	0.126	11.95	9.15732	8.15466	5.05306	3.80666	10.3159	6.09807	2019	4.96	Northern Area	.	district90
1337	0.530628	7.12905	2.80694	0.837	11	8.8777	8.17162	3.09104	0	7.85438	5.03695	2019	3.17	Southwest Area	.	district99
1338	0.693147	6.56681	3.42945	0.383	11.53	8.94442	9.03908	3.73767	0.693147	8.63941	5.58725	2019	4.23	Northern Area	.	district27
1339	0.693147	5.99148	4.51633	0.427	11.59	9.20275	8.65159	2.52573	0	13.1008	5.84064	2023	4.24	Northern Area	Transportation Equipment	district32
1340	1.02962	6.12209	4.57502	0.243	11.49	9.51107	6.55672	4.26268	1.60944	9.21294	6.21461	2020	4.42	Northern Area	Raw Materials Processing	district30
1341	0.916291	7.27801	6.24424	0.344	11.61	9.8357	7.61028	2.8622	1.94591	7.7907	5.52146	2019	4.88	Northern Area	.	district21
1342	1.02962	6.69703	5.08038	0.375	11.69	9.92769	7.9559	6.1312	0	9.33547	6.17379	2022	4.01	Northern Area	High-Tech	district40
1343	0.916291	7.18596	3.79941	0.063	11.46	8.17099	7.29361	3.59731	2.48491	9.27856	6.47697	2023	4.72	Northern Area	Raw Materials Processing	district6
1344	0.788457	7.17855	3.78033	0.252	11.47	8.54061	8.91465	2.60269	1.60944	8.36567	5.85793	2019	4.09	Northern Area	.	district5
1345	0.641854	6.11735	4.3892	0.448	11.39	8.85091	7.73216	3.77276	1.94591	9.49822	5.8861	2020	4.22	Northern Area	Steel and Building Materials	district32
1346	0.788457	6.46702	5.37842	0.423	11.74	8.19099	7.63257	1.44692	1.09861	4.61512	5.99146	2022	4.22	Northern Area	Food and Textiles	district95
1347	0.470004	4.9494	2.12245	1.117	11.35	8.79716	9.03991	2.67415	1.38629	9.24455	5.03695	2022	2.4	Southwest Area	Others	district46
1348	0.916291	5.71043	4.81855	0.593	11.24	9.71988	8.51615	5.31495	2.3979	9.50308	5.61677	2022	3.91	Southwest Area	Raw Materials Processing	district58
1349	0.741937	8.38283	1.18806	0.148	11.72	8.53941	7.99251	4.80811	3.55535	7.78406	6.24028	2019	4.56	Northern Area	.	district64
1350	0.788457	7.03186	3.53096	0.442	11.35	8.40083	8.23212	4.06044	2.30259	7.99699	5.8861	2019	4.24	Northern Area	.	district32
1351	1.09861	6.24649	4.99342	0.422	11.78	9.72939	8.11579	1.94591	0.693147	10.4022	5.99146	2023	4.22	Northern Area	Transportation Equipment	district95
1352	0.693147	5.70392	4.17922	0.643	11.14	8.23472	8.14696	2.91777	1.38629	10.191	5.48064	2020	3.58	Southwest Area	Steel and Building Materials	district101
1353	0.916291	7.752	3.37234	0.103	12.49	8.42709	7.56689	8.50926	1.60944	10.6605	6.21461	2022	3.94	Northern Area	Machinery and Equipment	district94
1354	0.788457	5.97381	4.31418	0.243	11.4	8.35267	7.34659	4.43082	3.09104	11.0894	5.99146	2023	4.48	Northern Area	High-Tech	district18
1355	0.788457	6.51496	4.93316	0.285	11.48	8.36225	7.68775	3.88156	1.60944	10.6462	5.76832	2020	4.83	Northern Area	Raw Materials Processing	district13
1356	0.924259	5.7589	4.34639	0.597	11.31	9.74071	8.59761	2.07944	1.09861	9.9476	5.39735	2023	3.9	Southwest Area	Others	district58
1357	0.672944	6.06468	4.49746	0.409	10.91	8.50318	7.95285	5.71373	2.30259	9.54924	5.93754	2022	3.94	Southern Area	Food and Textiles	district96
1358	0.875469	6.40193	3.92526	0.254	11.32	8.27166	7.80234	2.89037	1.79176	8.81968	6.68461	2023	4.58	Southern Area	Machinery and Equipment	district25
1359	0.916291	4.14856	6.37173	0.237	11.55	9.86761	8.63881	1.70475	1.94591	10.7204	5.99146	2019	4.92	Northern Area	.	district69
1360	0.916291	6.10494	4.97077	0.239	11.43	9.9798	9.0556	6.49375	1.09861	10.2908	5.59842	2022	4.96	Northern Area	Machinery and Equipment	district67
1361	0.672944	5.91378	6.37173	0.237	11.55	8.60243	7.53177	4.06044	2.48491	9.49672	5.9135	2019	4.92	Northern Area	.	district69
1362	0.741937	6.47853	3.96968	0.145	11.64	8.73553	8.4745	7.33041	2.30259	10.7547	6.21461	2022	4.72	Northern Area	High-Tech	district87
1363	0.916291	3.10714	4.56984	0.346	11.3	10.0332	8.63738	0	0	11.4016	6.21461	2019	3.88	Southwest Area	.	district8
1364	0.916291	5.74939	6.37173	0.237	11.55	10.0551	8.36435	2.07944	1.94591	9.21034	5.99146	2019	4.92	Northern Area	.	district69
1365	0.788457	6.80921	2.94498	0.527	11.03	9.87436	8.45588	2.60269	1.60944	8.05643	4.94164	2019	3.63	Southern Area	.	district77
1366	0.788457	8.33026	5.53114	0.283	11.65	8.67733	7.03807	3.52636	1.09861	7.93021	5.99146	2021	4.84	Northern Area	Transportation Equipment	district13
1367	0.470004	6.10925	4.60151	0.54	11.26	9.18831	9.09458	1.79176	0.693147	8.74703	5.8861	2021	4.06	Southern Area	Raw Materials Processing	district15
1368	0.741937	6.6218	3.90767	0.276	11.89	8.33495	6.26606	1.94591	2.83321	9.86993	5.59842	2021	4.07	Northern Area	.	district24
1369	0.587787	6.28552	5.60615	0.415	11.38	8.57346	8.45664	3.04452	2.19722	8.75226	5.37528	2019	4.44	Southwest Area	.	district82
1370	0.693147	6.96126	3.4846	0.289	11.74	9.17083	8.60332	3.27714	0	8.51579	5.79909	2019	3.94	Northern Area	.	district24
1371	1.09861	6.7979	4.57502	0.243	11.49	9.4741	8.97866	2.3979	2.48491	7.7643	6.39693	2020	4.42	Northern Area	Others	district30
1372	0.963174	6.35661	5.37842	0.423	11.74	10.2414	7.77391	6.43374	1.09861	9.97901	5.99146	2022	4.22	Northern Area	Food and Textiles	district95
1373	0.788457	6.26111	5.71539	0.414	11.55	8.30116	7.31422	4.3108	3.21888	9.46985	5.99146	2020	4.21	Northern Area	Steel and Building Materials	district95
1374	0.788457	6.44015	4.99342	0.422	11.78	8.37765	7.07817	4.26268	3.2581	9.49642	6.21461	2023	4.22	Northern Area	Machinery and Equipment	district95
1375	0.693147	7.02528	5.60615	0.415	11.38	8.34663	7.06364	3.17805	1.94591	7.88871	5.56068	2019	4.44	Southwest Area	.	district82
1376	1.09861	6.44572	5.21637	0.369	11.62	9.30234	7.71312	2.91777	2.48491	9.83932	5.99146	2021	4.01	Northern Area	High-Tech	district40
1377	1.09861	6.51573	3.29362	0.149	11.28	8.96658	8.11314	5.64368	3.13549	9.02789	5.70378	2022	3.85	Southern Area	Food and Textiles	district100
1378	1.09861	7.03349	5.29609	0.127	11.48	9.02442	7.84173	7.78156	2.83321	10.6511	5.99146	2022	5.24	Southern Area	.	district9
1379	1.09861	6.42972	5.21637	0.369	11.62	9.37824	7.76798	1.70475	2.30259	9.72418	5.99146	2021	4.01	Northern Area	Steel and Building Materials	district40
1380	0.741937	5.99753	4.21416	0.262	11.68	8.25305	8.41031	2.60269	1.94591	7.66716	5.59842	2020	4.06	Northern Area	High-Tech	district24
1381	1.02962	6.10987	4.64282	0.252	11.55	9.84216	8.24284	2.3979	0	7.88796	5.85793	2021	4.43	Northern Area	Machinery and Equipment	district30
1382	1.06471	6.51467	5.44543	0.228	11.47	9.53723	6.62808	4.64919	0.693147	8.9495	5.85793	2020	4.68	Northern Area	Steel and Building Materials	district63
1383	0.788457	6.62022	4.00126	0.337	11.82	8.93733	8.07178	7.32185	0	10.6045	5.99146	2022	4.8	Northern Area	Machinery and Equipment	district85
1384	1.09861	6.62007	4.85798	0.371	11.78	9.3135	7.37528	5.49316	1.94591	8.77246	5.99146	2022	4.19	Northern Area	Machinery and Equipment	district22
1385	1.09861	6.31494	4.9231	0.268	11.69	9.50523	8.01426	3.19867	1.60944	8.95918	5.99894	2023	4.71	Northern Area	Steel and Building Materials	district63
1386	0.693147	6.00832	6.37173	0.237	11.55	8.67118	8.89317	2.3979	2.70805	9.17627	5.99146	2019	4.92	Northern Area	.	district69
1387	0.875469	9.08452	4.93316	0.285	11.48	8.02999	7.42156	3.88156	2.07944	8.1191	5.86647	2020	4.83	Northern Area	Others	district13
1388	0.788457	5.70378	4.5898	0.119	12.4	8.68839	7.74298	4.07754	1.94591	9.48304	6.31716	2020	4.42	Northern Area	Others	district16
1389	0.788457	6.92756	3.22606	0.606	11.23	7.68961	8.82536	3.95397	0.693147	6.91053	5.70378	2022	2.88	Southern Area	High-Tech	district74
1390	0.832909	3.9003	5.18655	0.239	11.29	10.0168	9.12836	3.19867	1.09861	10.8799	5.56068	2020	4.95	Northern Area	High-Tech	district67
1391	0.741937	6.34675	5.27351	0.284	11.49	8.53681	8.70951	3.97029	2.83321	9.50607	5.85793	2020	4.64	Northern Area	Machinery and Equipment	district51
1392	1.25276	3.64127	6.16951	0.12	11.97	9.08899	7.3721	4.15888	3.52636	11.6784	6.67413	2019	6.82	Northern Area	.	district47
1393	0.955511	6.75992	5.47078	0.265	11.24	9.95	8.098	2.8622	2.19722	10.3206	6.16506	2019	4.75	Southern Area	.	district92
1394	0.587787	5.57215	4.8442	0.535	11.15	8.83117	7.15894	3.4012	0.693147	11.0057	5.70378	2020	4.05	Southern Area	Steel and Building Materials	district15
1395	0.587787	5.59907	4.30657	0.516	11.29	8.75886	8.90366	2.19722	1.60944	9.73596	5.31158	2023	3.28	Southwest Area	Food and Textiles	district34
1396	0.693147	6.04501	4.60151	0.54	11.26	8.55063	7.9356	1.09861	1.79176	7.93559	5.8861	2021	4.06	Southern Area	Raw Materials Processing	district15
1397	0.788457	6.1168	4.95205	0.338	11.75	8.51881	6.55296	3.06805	0	6.78242	5.99146	2021	4.8	Northern Area	Machinery and Equipment	district85
1398	0.916291	3.74616	4.16116	0.342	11.61	9.98236	6.70106	2.99573	0.693147	10.986	5.99146	2019	4.78	Northern Area	.	district85
1399	0.587787	7.81283	5.18655	0.239	11.29	8.90978	7.24846	3.04452	0.693147	8.73053	5.59842	2020	4.95	Northern Area	High-Tech	district67
1400	0.693147	5.59886	4.1289	0.522	11.24	8.62171	8.31806	6.40605	0.693147	10.709	5.4848	2022	3.27	Southwest Area	Others	district34
1401	1.09861	5.92799	6.16951	0.12	11.97	9.61394	7.14634	4.2697	2.99573	10.2026	6.90776	2019	6.82	Northern Area	.	district47
1402	0.470004	4.18756	5.60615	0.415	11.38	8.93933	8.79751	2.44235	1.60944	10.6576	5.70378	2019	4.44	Southwest Area	.	district82
1403	1.19392	6.55173	5.24159	0.258	11.6	9.19446	8.41307	2.8622	2.77259	9.40385	5.93065	2021	4.7	Northern Area	Food and Textiles	district63
1404	0.741937	6.45906	5.50604	0.232	11.76	8.45263	9.38553	2.30259	1.09861	7.43248	5.68017	2021	5.22	Northern Area	High-Tech	district41
1405	1.09861	7.35297	5.19611	0.308	11.65	9.65511	8.9524	6.73161	2.48491	9.28094	6.6695	2022	4.66	Northern Area	Machinery and Equipment	district51
1406	1.09861	7.12528	2.79891	0.107	12.02	9.87678	9.35389	1.60944	2.56495	10.3001	6.90776	2023	5.13	Northern Area	Transportation Equipment	district90
1407	0.788457	6.11797	4.00126	0.337	11.82	8.65414	8.68923	3.89182	0.693147	7.65672	5.99146	2022	4.8	Northern Area	Machinery and Equipment	district85
1408	0.788457	6.27882	5.71539	0.414	11.55	8.34235	7.44191	4.29729	3.09104	6.64509	5.99146	2020	4.21	Northern Area	High-Tech	district95
1409	0.788457	6.29149	5.54161	0.417	11.68	8.27016	6.55904	2.52573	2.63906	6.83087	5.99146	2021	4.22	Northern Area	High-Tech	district95
1410	0.470004	5.92693	5.10194	0.194	11.7	8.68721	8.49067	7.53616	2.3979	11.5122	5.70378	2022	3.99	Southwest Area	Raw Materials Processing	district49
1411	1.09861	6.10925	4.61864	0.255	11.21	9.5668	6.94923	3.157	0	9.97846	5.99146	2021	4.58	Southern Area	Raw Materials Processing	district25
1412	0.693147	6.39693	4.91644	0.368	11.52	8.8785	8.89503	3.66356	2.48491	10.9549	6.39693	2020	4.17	Northern Area	High-Tech	district22
1413	0.788457	5.71703	4.81855	0.593	11.24	10.3932	7.6961	6.30711	0.693147	10.4917	4.94164	2022	3.91	Southwest Area	Food and Textiles	district58
1414	0.916291	4.58619	5.58663	0.227	11.72	9.99744	7.0633	2.80336	1.38629	10.4824	5.99146	2019	5.63	Northern Area	.	district76
1415	0.693147	7.75705	4.50301	0.216	11.13	8.3218	8.50015	3.61092	2.94444	9.1414	5.45532	2020	5.02	Southern Area	Steel and Building Materials	district72
1416	0.797507	9.3976	4.27359	0.416	11.6	8.64854	7.73709	3.21888	1.09861	5.90998	5.85793	2019	4.25	Northern Area	.	district35
1417	0.530628	5.75259	3.87935	0.212	11.34	9.03708	8.24301	2.0149	1.79176	12.22	6.21461	2023	5.03	Southern Area	Raw Materials Processing	district72
1418	0.693147	4.22024	4.77761	0.311	12.28	8.58026	7.77221	4.42485	2.48491	10.941	5.99146	2019	3.81	Northern Area	.	district20
1419	0.693147	6.51475	4.7613	0.308	11.74	9.07647	9.30681	7.23526	0.693147	10.6233	5.59842	2022	4.05	Northern Area	Machinery and Equipment	district86
1420	0.955511	6.86693	5.53114	0.283	11.65	10.1363	8.91512	3.49651	0.693147	9.90349	5.99146	2021	4.84	Northern Area	Machinery and Equipment	district13
1421	0.955511	6.13631	5.07043	0.34	11.49	9.99692	8.66826	4.74927	1.60944	8.50775	5.99146	2022	4.09	Northern Area	Raw Materials Processing	district28
1422	0.693147	4.87766	5.47078	0.265	11.24	8.56275	7.7846	3.94158	2.63906	10.7831	6.21461	2019	4.75	Southern Area	.	district92
1423	0.693147	6.2638	4.12219	0.49	11.65	8.87247	8.99206	1.60944	0	8.80447	5.78074	2020	3.7	Northern Area	High-Tech	district44
1424	0.542324	4.59865	6.37173	0.237	11.55	8.84569	7.13585	3.49651	1.94591	11.0948	5.93489	2019	4.92	Northern Area	.	district69
1425	0.693147	7.75064	3.50217	0.247	10.84	8.57446	8.93446	3.06805	2.07944	8.05293	5.59842	2020	3.83	Southern Area	Machinery and Equipment	district62
1426	0.788457	6.09686	5.61545	0.149	11.5	8.11587	8.33594	3.7495	2.70805	9.51207	5.85793	2020	4.62	Northern Area	High-Tech	district20
1427	0.587787	6.49982	3.99316	0.464	11.19	9.16486	9.08853	3.61092	0	12.3911	5.69373	2021	3.85	Northern Area	Others	district23
1428	0.470004	5.61585	5.47078	0.265	11.24	9.18347	9.09398	1.79176	0.693147	9.43803	5.59842	2019	4.75	Southern Area	.	district92
1429	0.788457	7.13409	3.18127	0.004	12.93	8.76264	7.68859	6.44254	2.07944	9.21034	6.39693	2022	3.97	Northern Area	High-Tech	district70
1430	0.587787	7.18536	5.18655	0.239	11.29	8.90605	7.26179	3.04452	0.693147	8.79921	5.59842	2020	4.95	Northern Area	Machinery and Equipment	district67
1431	0.741937	5.60141	5.27351	0.284	11.49	8.60862	8.76505	4.09434	2.83321	11.1758	6.00117	2020	4.64	Northern Area	Steel and Building Materials	district51
1432	0.587787	6.9831	3.6996	0.526	11.18	8.77559	8.86683	2.67415	1.60944	6.35437	5.59842	2021	3.26	Southwest Area	High-Tech	district34
1433	0.832909	7.09008	4.85798	0.371	11.78	8.49513	7.41391	6.50611	2.56495	9.31803	6.41346	2022	4.19	Northern Area	High-Tech	district22
1434	0.788457	6.11726	4.00126	0.337	11.82	8.59438	8.66697	3.23868	0.693147	6.9849	5.99146	2022	4.8	Northern Area	Machinery and Equipment	district85
1435	0.693147	5.66296	4.47749	0.366	11.55	8.55929	7.76698	4.14313	3.17805	10.4322	5.94017	2020	4.22	Northern Area	Machinery and Equipment	district75
1436	0.916291	5.78963	4.74294	0.5	11.48	9.63107	7.88402	4.84419	1.94591	8.95014	5.14982	2022	3.8	Northern Area	Raw Materials Processing	district38
1437	1.09861	6.24636	4.99342	0.422	11.78	9.7211	8.13771	1.94591	0.693147	10.6017	5.99146	2023	4.22	Northern Area	Transportation Equipment	district95
1438	0.788457	3.32818	6.08978	0.149	12.03	9.91613	9.06269	3.7495	2.30259	11.586	4.96981	2019	6.12	Northern Area	.	district26
1439	0.993252	7.21891	4.81245	0.517	11.69	9.65037	8.73544	2.3979	1.94591	9.75284	5.70378	2020	3.82	Northern Area	High-Tech	district65
1440	0.955511	5.4167	3.59528	0.451	11.15	9.32587	8.47258	6.25863	1.79176	10.7435	5.29832	2022	3.02	Southwest Area	Raw Materials Processing	district48
1441	0.672944	5.43977	6.37173	0.237	11.55	8.61361	7.59583	4.03424	2.3979	9.97021	5.82895	2019	4.92	Northern Area	.	district69
1442	0.693147	6.89556	5.18655	0.239	11.29	8.88354	8.76981	2.30259	0.693147	8.70334	5.59842	2020	4.95	Northern Area	High-Tech	district67
1443	0.788457	6.26098	5.54161	0.417	11.68	8.35306	7.50758	4.3108	3.09104	9.63397	5.99146	2021	4.22	Northern Area	High-Tech	district95
1444	0.470004	6.62012	4.79364	0.426	11.85	8.91737	7.97136	8.1374	1.60944	11.4205	6.47697	2022	4.23	Northern Area	Raw Materials Processing	district35
1445	0.916291	5.79909	4.81855	0.593	11.24	9.61314	7.75818	4.77265	2.63906	8.86855	5.62683	2022	3.91	Southwest Area	Machinery and Equipment	district58
1446	0.916291	5.78722	5.55351	0.269	11.64	8.5287	8.26312	7.70796	0.693147	11.8238	6.62007	2022	4.7	Northern Area	High-Tech	district63
1447	0.788457	6.86054	4.23527	0.179	11.49	8.41308	7.99808	3.19867	3.09104	9.02057	6.17379	2021	4.99	Southern Area	Steel and Building Materials	district10
1448	0.672944	5.91801	4.63309	0.414	11.54	8.55892	7.52815	4.18205	2.83321	9.49777	5.93489	2019	4.21	Northern Area	.	district95
1449	0.693147	6.26651	3.87647	0.472	11.09	8.67965	9.02129	3.02042	0	8.09132	5.73657	2021	3.76	Northern Area	.	district12
1450	0.741937	3.76051	3.97973	0.331	11.63	8.46298	8.69382	3.8712	2.89037	11.2816	6.0414	2019	4.46	Northern Area	.	district51
1451	0.955511	5.65252	5.29296	0.237	11.6	9.60856	8.88378	2.89037	2.19722	11.2581	5.75574	2020	5.21	Northern Area	Machinery and Equipment	district41
1452	0.788457	6.2634	5.07598	0.114	12.54	8.86297	7.92868	4.16667	1.94591	10.4551	5.81114	2021	4.44	Northern Area	Transportation Equipment	district16
1453	1.1314	6.24839	5.37842	0.423	11.74	9.20255	8.51723	5.02059	2.56495	8.66906	5.99146	2022	4.22	Northern Area	Machinery and Equipment	district95
1454	1.09861	6.48149	3.84042	0.38	10.98	9.29756	8.33882	3.09104	1.79176	9.04782	6.01087	2020	3.84	Southern Area	High-Tech	district54
1455	1.09861	6.99851	3.29124	0.109	12.63	9.39697	7.56089	4.09434	2.56495	11.1505	5.8861	2023	4.49	Northern Area	Machinery and Equipment	district16
1456	0.587787	6.17399	4.99415	0.317	11.36	9.31913	9.016	2.60269	0	9.90329	5.99146	2020	4	Northern Area	Raw Materials Processing	district17
1457	0.916291	4.79411	5.51384	0.384	11.5	9.982	8.01023	3.21888	1.09861	10.8297	5.99146	2020	4.01	Northern Area	Machinery and Equipment	district40
1458	0.788457	6.25688	4.4259	0.13	11.91	8.31355	7.63606	4.30407	3.7612	9.57387	5.85793	2019	5.24	Northern Area	.	district14
1459	0.693147	7.62153	6.24424	0.344	11.61	8.9373	8.29536	2.89037	1.09861	7.72177	5.82895	2019	4.88	Northern Area	.	district21
1460	0.641854	5.04395	6.08978	0.149	12.03	9.16795	8.561	3.23868	0	10.5352	5.59842	2019	6.12	Northern Area	.	district26
1461	0.788457	5.73891	4.28945	0.268	11.61	8.46389	7.48119	3.78419	1.60944	9.91492	5.85793	2019	4.31	Northern Area	.	district30
1462	0.916291	6.70894	4.65275	0.285	11.03	9.72523	9.52808	2.56495	1.09861	10.6247	5.39363	2020	4.46	Southern Area	Others	district36
1463	0.788457	6.11052	4.70431	0.304	11.6	8.56671	8.81073	3.66356	3.3673	9.97195	6.48343	2021	4.65	Northern Area	Raw Materials Processing	district51
1464	0.916291	6.11079	4.33349	0.193	11.58	9.85404	8.17376	2.77259	0.693147	9.49815	5.59842	2020	4.14	Northern Area	Machinery and Equipment	district88
1465	0.993252	6.36303	5.51384	0.384	11.5	9.65625	8.57493	0.405465	1.79176	9.67784	5.99146	2020	4.01	Northern Area	Others	district40
1466	0.672944	5.41587	6.37173	0.237	11.55	8.5612	7.1949	4.01638	2.56495	9.69388	5.82895	2019	4.92	Northern Area	.	district69
1467	1.02962	6.11007	5.07043	0.34	11.49	9.54812	7.36134	6.34124	0.693147	10.1329	5.70378	2022	4.09	Northern Area	Food and Textiles	district28
1468	1.09861	6.76195	4.55003	0.18	11.37	9.33047	6.70695	2.8622	1.09861	9.73116	6.01127	2020	4.98	Southern Area	Machinery and Equipment	district10
1469	1.02962	6.78186	4.23527	0.179	11.49	9.38658	7.56244	3.11352	1.79176	8.34198	5.70378	2021	4.99	Southern Area	Machinery and Equipment	district10
1470	1.02962	6.10925	5.24081	0.117	12.05	10.1051	8.59945	8.96077	0	12.7549	6.21461	2022	4.71	Northern Area	Raw Materials Processing	district50
1471	0.788457	6.12525	4.72969	0.338	11.64	8.5707	8.6758	3.06805	0.693147	7.16263	5.99146	2020	4.79	Northern Area	Machinery and Equipment	district85
1472	0.788457	6.47864	5.50604	0.232	11.76	8.21922	9.43567	3.59731	1.09861	8.09346	5.76832	2021	5.22	Northern Area	Raw Materials Processing	district41
1473	0.788457	6.95655	5.07598	0.114	12.54	8.90875	8.22496	3.2581	2.19722	11.211	5.81114	2021	4.44	Northern Area	Machinery and Equipment	district16
1474	0.916291	6.70891	4.65275	0.285	11.03	9.71414	9.54341	2.56495	1.09861	10.1177	5.39363	2020	4.46	Southern Area	Others	district36
1475	1.09861	6.18697	3.01963	0.555	10.68	9.18075	7.82838	7.15812	2.30259	10.3097	6.32794	2022	3.37	Southern Area	Steel and Building Materials	district43
1476	0.641854	5.22297	6.08978	0.149	12.03	8.87359	9.36481	3.3673	2.30259	9.79824	5.59842	2019	6.12	Northern Area	.	district26
1477	0.788457	5.95127	3.53096	0.442	11.35	8.33781	8.15971	4.00733	2.3979	9.35435	5.8861	2019	4.24	Northern Area	.	district32
1478	0.741937	7.07225	5.15487	0.307	11.12	8.41089	8.13514	3.21888	2.19722	10.9562	5.82895	2021	4.69	Southern Area	Raw Materials Processing	district4
1479	0.470004	3.54904	4.33286	0.231	13.1	9.23902	8.84981	2.63906	1.79176	12.374	6.10925	2019	3.7	Northern Area	.	district16
1480	0.788457	6.25896	5.71539	0.414	11.55	8.25976	7.42307	4.35028	3.21888	10.5934	5.99146	2020	4.21	Northern Area	Steel and Building Materials	district95
1481	1.02962	6.84868	4.23527	0.179	11.49	9.38791	7.62037	3.04452	1.79176	8.09823	5.70378	2021	4.99	Southern Area	Machinery and Equipment	district10
1482	1.09861	5.70477	4.1661	0.299	11.35	8.96682	7.78563	6.05327	2.48491	10.2496	5.37528	2022	4.04	Southwest Area	Transportation Equipment	district80
1483	0.788457	6.12385	4.72969	0.338	11.64	8.5109	6.61865	3.31419	0	6.61285	5.99146	2020	4.79	Northern Area	Food and Textiles	district85
1484	0.530628	6.66266	4.02925	0.294	11.4	9.06358	8.3627	2.94444	0	10.4764	5.12396	2023	4.06	Southwest Area	Steel and Building Materials	district80
1485	0.788457	5.34003	2.20033	0.691	10.81	9.88078	9.23601	2.97041	0	8.41361	5.12396	2021	3.28	Southern Area	Steel and Building Materials	district60
1486	1.09861	5.82328	4.36152	0.492	11.12	9.12426	6.77229	3.4012	1.60944	9.62539	5.37528	2021	3.7	Southern Area	Transportation Equipment	district77
1487	0.788457	5.967	5.71539	0.414	11.55	8.24557	7.60857	4.35028	3.13549	9.84321	5.99146	2020	4.21	Northern Area	Steel and Building Materials	district95
1488	0.693147	6.62936	3.5912	0.364	11.46	8.74479	7.81446	3.80666	2.83321	10.7948	6.21461	2023	4.27	Northern Area	.	district75
1489	0.788457	6.19661	2.31553	0.684	10.98	8.15483	6.37816	3.09104	1.38629	10.6437	5.85793	2023	3.29	Southern Area	.	district60
1490	0.788457	6.11611	4.72969	0.338	11.64	8.54735	6.3111	3.3673	0	7.99207	5.99146	2020	4.79	Northern Area	Food and Textiles	district85
1491	1.09861	6.11158	5.01175	0.373	11.75	9.86101	9.35303	6.61473	0	10.4053	5.85793	2022	4.26	Northern Area	Machinery and Equipment	district27
1492	0.641854	6.03879	3.4846	0.289	11.74	9.30951	9.08312	3.21888	0	9.2431	5.73657	2019	3.94	Northern Area	.	district24
1493	0.788457	7.19108	4.16116	0.342	11.61	8.71843	6.40817	3.06805	0	8.10603	5.99146	2019	4.78	Northern Area	.	district85
1494	0.788457	6.11149	4.72969	0.338	11.64	8.56504	6.29574	3.31419	0	9.05209	5.99146	2020	4.79	Northern Area	High-Tech	district85
1495	0.641854	6.29169	4.7613	0.308	11.74	8.85469	9.39693	6.81069	2.48491	10.4214	5.59842	2022	4.05	Northern Area	Machinery and Equipment	district86
1496	0.788457	6.89895	4.16116	0.342	11.61	8.55462	8.13509	3.82864	2.07944	8.74926	5.99146	2019	4.78	Northern Area	.	district85
1497	0.693147	5.84932	4.8442	0.535	11.15	9.95082	8.73621	0.916291	0	8.2953	4.38203	2020	4.05	Southern Area	Food and Textiles	district15
1498	0.788457	5.1829	4.06825	0.496	11	9.82808	8.4886	2.3979	2.07944	10.1962	5.24175	2020	3.7	Southern Area	High-Tech	district77
1499	1.09861	7.1452	4.32925	0.109	12.01	9.86657	9.36112	7.00684	0.693147	9.76423	6.39693	2022	5.11	Northern Area	Food and Textiles	district90
1500	1.09861	6.4556	4.65275	0.285	11.03	9.14221	8.2534	3.2581	2.63906	8.80447	6.21461	2020	4.46	Southern Area	.	district36
1501	1.09861	6.76186	4.55003	0.18	11.37	9.31769	7.10201	2.52573	1.09861	8.57535	5.70378	2020	4.98	Southern Area	Raw Materials Processing	district10
1502	1.00063	5.71373	4.81855	0.593	11.24	9.45337	8.3167	5.13249	1.38629	9.31632	5.70312	2022	3.91	Southwest Area	Food and Textiles	district58
1503	0.609766	6.04432	5.71539	0.414	11.55	9.02283	8.95906	2.07944	1.38629	7.91096	5.99146	2020	4.21	Northern Area	Steel and Building Materials	district95
1504	1.09861	6.67636	6.16951	0.12	11.97	9.20018	7.13885	5.1358	3.21888	10.2527	6.10925	2019	6.82	Northern Area	.	district47
1505	1.09861	6.99851	3.29124	0.109	12.63	9.37982	7.45062	4.06044	2.48491	10.3479	5.8861	2023	4.49	Northern Area	Machinery and Equipment	district16
1506	1.02962	6.87523	5.08038	0.375	11.69	9.31116	7.52236	5.00885	2.89037	8.03041	5.99146	2022	4.01	Northern Area	High-Tech	district40
1507	0.693147	6.31897	4.86674	0.304	11.6	8.51607	7.77279	3.13549	3.13549	11.0995	5.70378	2021	5.05	Northern Area	Machinery and Equipment	district21
1508	1.02962	6.40855	5.55351	0.269	11.64	9.48447	8.3034	6.25575	2.3979	9.74876	6.02102	2022	4.7	Northern Area	Food and Textiles	district63
1509	0.993252	5.31073	3.7901	0.403	11.55	9.65422	8.52642	0.405465	1.79176	10.1912	5.99146	2019	3.95	Northern Area	.	district40
1510	1.02962	6.98157	5.51384	0.384	11.5	9.64439	8.56	0.405465	1.79176	9.90354	6.21461	2020	4.01	Northern Area	Raw Materials Processing	district40
1511	0.916291	6.40192	5.11754	0.542	11.3	9.89423	8.17163	5.80073	1.38629	9.29927	5.70378	2022	4.06	Southern Area	Food and Textiles	district15
1512	0.641854	6.10925	6.17143	0.18	12.13	9.00268	10.0566	1.60944	0	8.20139	5.37528	2020	3.04	Northern Area	Others	district31
1513	0.693147	6.52168	4.21416	0.262	11.68	8.69411	8.64606	3.59731	2.3979	7.51698	5.59842	2020	4.06	Northern Area	Transportation Equipment	district24
1514	0.916291	6.45394	2.69002	0.303	11.06	9.82904	9.14038	2.19722	1.09861	7.72621	5.86363	2019	4.39	Southern Area	.	district36
1515	1.09861	6.88244	4.28598	0.529	11.8	9.35766	8.02888	4.21213	2.07944	11.0329	5.48894	2021	3.84	Northern Area	Food and Textiles	district65
1516	1.09861	6.24638	4.99342	0.422	11.78	9.71562	8.03956	2.0149	0.693147	10.1092	6.21461	2023	4.22	Northern Area	Machinery and Equipment	district95
1517	0.788457	5.18291	4.06825	0.496	11	9.83063	8.51002	2.30259	1.94591	10.6757	5.24175	2020	3.7	Southern Area	High-Tech	district77
1518	1.16315	7.21303	4.83604	0.39	11.94	9.50796	7.00411	8.59156	1.79176	11.2818	6.90776	2022	4.38	Northern Area	Others	district93
1519	0.916291	6.0893	4.72619	0.338	11.46	9.68167	8.32051	2.91777	1.60944	7.72621	5.59842	2021	4.09	Northern Area	High-Tech	district28
1520	1.09861	7.04133	4.34151	0.236	11.45	9.2508	7.67397	3.8712	2.07944	9.28378	5.92693	2023	4.97	Northern Area	High-Tech	district67
1521	0.916291	8.65006	5.51384	0.384	11.5	7.04501	7.97258	3.7612	2.77259	7.71646	6.06146	2020	4.01	Northern Area	Food and Textiles	district40
1522	1.09861	6.50133	5.53182	0.234	11.81	9.35676	8.85139	6.2185	2.83321	9.61867	6.06146	2022	5.23	Northern Area	Transportation Equipment	district41
1523	0.693147	5.66296	4.47749	0.366	11.55	8.61738	7.86128	4.06044	3.04452	10.7642	5.94017	2020	4.22	Northern Area	Machinery and Equipment	district75
1524	0.788457	6.11662	4.00126	0.337	11.82	8.70021	8.68086	4.04305	1.09861	7.81222	5.99146	2022	4.8	Northern Area	Food and Textiles	district85
1525	0.788457	6.11253	4.95205	0.338	11.75	8.53197	6.46525	2.25129	0	8.73617	5.99146	2021	4.8	Northern Area	Transportation Equipment	district85
1526	0.916291	4.97511	3.92778	0.39	11.46	9.8547	8.42565	1.60944	1.94591	9.89384	5.99146	2019	3.91	Northern Area	.	district28
1527	0.693147	6.62008	4.5085	0.41	11.73	8.57278	7.63107	3.83945	2.19722	8.66069	5.49306	2020	4.44	Northern Area	Machinery and Equipment	district3
1528	0.916291	7.82869	4.27359	0.416	11.6	9.83092	7.64225	2.8622	1.94591	7.2385	5.52545	2019	4.25	Northern Area	.	district35
1529	0.641854	6.71538	4.7613	0.308	11.74	8.94842	9.47083	6.02466	2.07944	9.21034	5.59842	2022	4.05	Northern Area	Machinery and Equipment	district86
1530	0.916291	6.14635	4.06825	0.496	11	9.83575	8.44077	3.41773	2.07944	10.1909	5.56068	2020	3.7	Southern Area	High-Tech	district77
1531	0.788457	7.55151	3.78033	0.252	11.47	8.70796	7.11906	4.11904	1.38629	7.89655	5.85793	2019	4.09	Northern Area	.	district5
1532	1.19089	5.42696	4.29041	0.123	11.49	9.50934	9.01261	1.70475	1.09861	9.89903	5.49306	2019	4.14	Southwest Area	.	district71
1533	0.788457	6.43946	5.37842	0.423	11.74	8.4432	7.33168	7.6019	2.56495	11.0654	5.99146	2022	4.22	Northern Area	Transportation Equipment	district95
1534	0.832909	5.22643	5.58663	0.227	11.72	9.91391	9.00457	3.02042	1.60944	10.3114	5.19296	2019	5.63	Northern Area	.	district76
1535	1.09861	7.12305	6.16951	0.12	11.97	9.18325	6.99919	5.15906	3.2581	9.80598	6.10925	2019	6.82	Northern Area	.	district47
1536	0.693147	6.26399	4.12219	0.49	11.65	8.90601	8.88061	2.07944	0.693147	10.1941	5.66296	2020	3.7	Northern Area	Others	district44
1537	0.741937	3.17646	5.27351	0.284	11.49	8.75533	8.54239	3.83945	2.19722	11.64	6.34564	2020	4.64	Northern Area	Steel and Building Materials	district51
1538	0.788457	6.19336	2.31553	0.684	10.98	8.15361	6.54419	3.09104	1.60944	9.5077	5.85793	2023	3.29	Southern Area	.	district60
1539	0.530628	6.80461	3.96888	0.304	11.21	8.711	8.33025	3.157	2.70805	8.92864	5.70378	2023	4.69	Southern Area	Steel and Building Materials	district4
1540	0.788457	6.64185	4.83869	0.43	11.8	8.63001	7.42287	4.23411	2.07944	10.7552	5.99146	2021	4.22	Northern Area	Food and Textiles	district35
1541	0.693147	3.75963	6.24424	0.344	11.61	8.38408	6.94789	4.39445	3.09104	11.7624	5.70378	2019	4.88	Northern Area	.	district21
1542	0.916291	4.28839	6.37173	0.237	11.55	9.7066	8.14672	0.693147	1.60944	10.1446	5.70378	2019	4.92	Northern Area	.	district69
1543	0.693147	6.59197	4.43635	0.429	11.54	8.87684	7.91765	4.33073	1.38629	7.629	5.76205	2022	4.23	Northern Area	Energy Supply	district32
1544	0.832909	6.93372	6.24424	0.344	11.61	8.58021	6.57096	3.63759	1.94591	8.29277	6.47697	2019	4.88	Northern Area	.	district21
1545	0.587787	5.5991	4.30657	0.516	11.29	8.83028	8.94067	2.56495	1.60944	10.8626	5.29832	2023	3.28	Southwest Area	Machinery and Equipment	district34
1546	0.693147	4.57777	6.37173	0.237	11.55	8.68531	8.89425	2.3979	2.63906	10.5863	5.99146	2019	4.92	Northern Area	.	district69
1547	0.788457	7.59839	3.99794	0.121	11.63	8.65616	8.67759	8.47031	1.09861	10.7752	5.82157	2022	4.18	Northern Area	Transportation Equipment	district71
1548	1.16315	5.32595	5.51384	0.384	11.5	9.49548	7.90145	2.3979	0.693147	9.6186	5.0689	2020	4.01	Northern Area	Others	district40
1549	1.09861	6.44572	3.92884	0.54	11.36	9.64841	9.4044	1.25276	1.09861	9.61012	6.21461	2023	4.06	Southern Area	Raw Materials Processing	district15
1550	0.788457	6.26171	5.71539	0.414	11.55	8.24935	6.4621	4.12713	2.94444	9.40854	5.99146	2020	4.21	Northern Area	High-Tech	district95
1551	0.693147	6.77296	6.37173	0.237	11.55	8.58168	8.76334	3.09104	3.04452	9.24145	5.70378	2019	4.92	Northern Area	.	district69
1552	1.09861	6.57798	5.01175	0.373	11.75	9.3388	8.18634	5.44242	2.83321	8.76358	6.21461	2022	4.26	Northern Area	Transportation Equipment	district27
1553	0.788457	7.25249	3.78033	0.252	11.47	8.72341	7.75993	4.01638	1.38629	8.17583	5.85793	2019	4.09	Northern Area	.	district5
1554	0.693147	6.97081	2.62041	0.103	12.21	8.84965	8.09944	3.85015	1.94591	10.7863	5.70378	2020	3.93	Northern Area	High-Tech	district94
1555	0.693147	4.96927	5.47078	0.265	11.24	8.53038	8.6473	3.157	2.56495	9.90549	5.86079	2019	4.75	Southern Area	.	district92
1556	0.916291	4.26043	3.66539	0.292	11.29	9.68569	8.30678	2.91777	1.38629	11.048	5.82895	2019	4.37	Southern Area	.	district25
1557	0.832909	3.36397	6.16951	0.12	11.97	8.47523	7.99912	3.11352	2.63906	11.4776	6.53938	2019	6.82	Northern Area	.	district47
1558	1.02962	6.62007	4.85798	0.371	11.78	9.51149	8.00788	5.53205	2.07944	8.8115	6.06379	2022	4.19	Northern Area	High-Tech	district22
1559	0.916291	5.01521	4.77761	0.311	12.28	9.69396	7.96082	2.35138	1.60944	9.74156	5.70378	2019	3.81	Northern Area	.	district20
1560	0.672944	5.56922	6.37173	0.237	11.55	8.56265	7.48627	4.16667	2.83321	9.84007	5.82895	2019	4.92	Northern Area	.	district69
1561	1.09861	6.46574	5.24159	0.258	11.6	9.50807	8.27159	2.99573	1.09861	7.53209	5.87212	2021	4.7	Northern Area	Food and Textiles	district63
1562	0.788457	6.32978	5.54161	0.417	11.68	8.50893	7.47443	3.7495	2.48491	11.1055	5.99146	2021	4.22	Northern Area	Machinery and Equipment	district95
1563	1.16315	7.21745	4.83604	0.39	11.94	9.61391	7.42041	8.75385	2.07944	11.4397	7.09008	2022	4.38	Northern Area	Others	district93
1564	1.09861	6.12687	4.86674	0.304	11.6	9.34293	7.42757	3.3673	1.60944	9.5103	5.72031	2021	5.05	Northern Area	Food and Textiles	district21
1565	0.470004	6.66925	4.79364	0.426	11.85	8.87386	8.01183	6.10925	2.07944	9.34126	6.10925	2022	4.23	Northern Area	Machinery and Equipment	district35
1566	1.09861	6.78839	6.16951	0.12	11.97	9.2021	7.17236	5.13874	3.13549	10.1407	6.10925	2019	6.82	Northern Area	.	district47
1567	0.788457	5.70156	4.63309	0.414	11.54	8.2917	7.53117	4.34381	3.09104	9.58638	5.99146	2019	4.21	Northern Area	.	district95
1568	0.693147	6.18753	3.4846	0.289	11.74	8.88637	8.67837	2.60269	1.38629	9.00073	5.59842	2019	3.94	Northern Area	.	district24
1569	0.693147	6.23536	3.90767	0.276	11.89	8.76947	8.57874	3.17805	2.3979	9.70241	5.59842	2021	4.07	Northern Area	High-Tech	district24
1570	0.693147	5.34711	3.75942	0.679	11.2	9.72372	6.50612	3.71778	1.09861	8.24958	4.2485	2022	3.21	Southwest Area	Food and Textiles	district39
1571	0.693147	6.22386	3.61304	0.357	10.88	8.79948	8.07732	2.67415	1.09861	9.43061	5.99146	2020	4.47	Southern Area	.	district55
1572	1.09861	7.04342	4.34151	0.236	11.45	9.22747	7.77607	3.8712	2.30259	9.99893	5.99146	2023	4.97	Northern Area	Machinery and Equipment	district67
1573	0.788457	6.11213	4.72969	0.338	11.64	8.70919	6.89512	3.02042	0	8.81853	5.99146	2020	4.79	Northern Area	Machinery and Equipment	district85
1574	1.02962	6.51558	6.08978	0.149	12.03	9.61175	9.18003	6.33505	3.68888	9.72119	6.21461	2019	6.12	Northern Area	.	district26
1575	0.693147	3.32055	3.90569	0.504	11.66	8.81439	9.10445	1.25276	0	11.5776	5.99146	2019	3.66	Northern Area	.	district44
1576	0.788457	6.44582	4.79143	0.211	11.74	8.43606	8.49302	3.80666	2.83321	11.8089	5.85793	2023	4.3	Northern Area	Machinery and Equipment	district20
1577	1.06471	6.28388	4.50225	0.127	11.43	9.26558	7.24985	2.74084	2.19722	9.16868	5.99146	2021	5.24	Southern Area	Others	district9
1578	0.916291	4.45216	3.92778	0.39	11.46	9.81584	8.68492	2.30259	1.94591	10.426	5.99146	2019	3.91	Northern Area	.	district28
1579	0.916291	5.16195	5.58663	0.227	11.72	9.98819	7.18358	2.80336	1.38629	9.90681	5.99146	2019	5.63	Northern Area	.	district76
1580	0.587787	5.59849	4.45364	0.529	11.03	8.4713	7.86137	3.23868	1.09861	10.5631	4.94164	2020	3.26	Southwest Area	Raw Materials Processing	district34
1581	1.09861	7.1507	4.41535	0.367	11.71	9.36393	8.01333	7.37367	1.60944	10.1258	5.99146	2022	4.26	Northern Area	Machinery and Equipment	district75
1582	0.996949	4.10433	4.72395	0.432	11.66	9.62943	9.53093	2.3979	1.79176	10.4207	5.65571	2020	4.21	Northern Area	Others	district35
1583	0.916291	8.05955	4.27359	0.416	11.6	9.83173	7.64837	2.8622	1.94591	7.01661	5.52545	2019	4.25	Northern Area	.	district35
1584	1.16315	6.3328	5.17256	0.155	11.32	9.12804	7.28486	3.7013	2.63906	10.5419	5.99146	2021	4.64	Northern Area	Transportation Equipment	district20
1585	0.788457	5.99343	3.41646	0.318	11.42	8.42788	8.31596	3.27714	2.56495	9.81406	6.10925	2021	3.82	Northern Area	Raw Materials Processing	district52
1586	0.741937	5.89319	6.37173	0.237	11.55	8.5374	7.73156	3.88156	2.63906	9.1742	5.99146	2019	4.92	Northern Area	.	district69
1587	0.741937	6.21461	4.47749	0.366	11.55	8.28434	6.08689	4.35671	3.63759	8.81329	5.85793	2020	4.22	Northern Area	Transportation Equipment	district75
1588	0.875469	5.01064	2.49362	0.601	11.22	9.86502	9.31372	1.79176	0	9.27593	5.24175	2021	2.88	Southern Area	Machinery and Equipment	district74
1589	0.470004	4.80489	4.6134	0.177	10.71	9.02101	8.93915	3.06805	1.38629	10.5966	5.70378	2020	3.97	Southwest Area	Raw Materials Processing	district49
1590	0.788457	7.65758	4.7942	0.269	11.69	8.26322	9.37571	3.9982	1.38629	8.11821	5.49306	2019	5.07	Northern Area	.	district41
1591	0.832909	6.99863	4.60313	0.291	11.95	8.30146	8.20919	5.72195	2.48491	8.62353	5.70378	2022	4.07	Northern Area	Steel and Building Materials	district24
1592	0.832909	8.00637	5.53114	0.283	11.65	8.41661	8.23401	2.94444	1.79176	8.32361	5.99146	2021	4.84	Northern Area	High-Tech	district13
1593	0.693147	6.57925	3.95306	0.168	11.04	9.0448	8.29784	1.94591	0	7.61712	5.99146	2023	3.95	Southern Area	Steel and Building Materials	district91
1594	0.693147	5.99287	4.51633	0.427	11.59	9.12261	8.618	2.94444	0.693147	9.20643	5.84064	2023	4.24	Northern Area	Transportation Equipment	district32
1595	0.788457	6.01965	3.41646	0.318	11.42	8.36844	8.21646	3.17805	2.63906	8.79649	6.07074	2021	3.82	Northern Area	Food and Textiles	district52
1596	0.741937	5.59987	4.1289	0.522	11.24	8.75648	8.83933	5.1985	0	9.49657	5.82895	2022	3.27	Southwest Area	High-Tech	district34
1597	0.832909	5.10614	3.73403	0.814	10.99	9.81012	7.77237	3.72569	0.693147	10.1772	4.77912	2020	3.21	Southwest Area	Raw Materials Processing	district99
1598	0.530628	5.19449	5.60615	0.415	11.38	9.07726	7.36481	1.09861	0	9.97096	5.48064	2019	4.44	Southwest Area	.	district82
1599	0.587787	3.72993	5.60615	0.415	11.38	8.56386	8.26766	3.41773	1.79176	11.3021	5.33754	2019	4.44	Southwest Area	.	district82
1600	1.02962	7.31322	4.85798	0.371	11.78	9.63707	8.53328	7.24753	1.79176	9.83708	6.01616	2022	4.19	Northern Area	High-Tech	district22
1601	0.693147	6.10113	3.69059	0.429	11.72	8.52635	7.65208	3.94158	2.56495	9.15048	5.49306	2019	4.38	Northern Area	.	district3
1602	0.587787	5.55733	3.6996	0.526	11.18	8.77559	8.86683	2.67415	1.60944	6.35437	5.59842	2021	3.26	Southwest Area	High-Tech	district34
1603	0.693147	6.86098	4.05067	0.227	11.15	8.52928	8.5512	3.41773	2.56495	10.2362	5.70378	2019	4.97	Southern Area	.	district72
1604	0.788457	3.85772	6.37173	0.237	11.55	8.47316	8.52443	4.21213	3.46574	10.6997	6.52209	2019	4.92	Northern Area	.	district69
1605	0.470004	5.74823	5.47078	0.265	11.24	9.20021	9.10919	1.79176	0.693147	9.30565	5.48064	2019	4.75	Southern Area	.	district92
1606	0.693147	7.36226	2.62041	0.103	12.21	8.26976	7.07199	3.58352	2.07944	7.19519	5.29832	2020	3.93	Northern Area	Food and Textiles	district94
1607	0.916291	4.72475	3.92778	0.39	11.46	9.82749	8.69363	2.25129	1.94591	10.1399	5.99146	2019	3.91	Northern Area	.	district28
1608	0.530628	5.82098	4.3892	0.448	11.39	9.2699	9.1025	2.83321	0	9.44145	5.70378	2020	4.22	Northern Area	Steel and Building Materials	district32
1609	0.788457	5.65997	3.2669	0.687	10.89	9.93926	9.24481	5.19018	2.63906	9.42811	4.94164	2022	3.29	Southern Area	Food and Textiles	district60
1610	0.693147	5.98107	4.21416	0.262	11.68	8.83397	8.65486	2.60269	1.38629	8.73053	5.59842	2020	4.06	Northern Area	High-Tech	district24
1611	0.875469	5.01064	2.49362	0.601	11.22	9.86034	9.30738	1.94591	0	9.49852	5.24175	2021	2.88	Southern Area	Steel and Building Materials	district74
1612	1.09861	7.03047	6.16951	0.12	11.97	9.18608	7.05483	5.15906	3.13549	9.89863	6.10925	2019	6.82	Northern Area	.	district47
1613	0.916291	6.11715	5.24159	0.258	11.6	10.1235	7.82158	4.08598	1.94591	9.94966	5.85793	2021	4.7	Northern Area	Raw Materials Processing	district63
1614	1.09861	6.79616	4.57502	0.243	11.49	9.47958	8.97459	2.3979	2.48491	8.11462	6.39693	2020	4.42	Northern Area	Machinery and Equipment	district30
1615	1.25276	7.74098	3.99794	0.121	11.63	9.11392	8.34231	7.03086	1.60944	9.19248	5.82157	2022	4.18	Northern Area	High-Tech	district71
1616	0.470004	5.40375	6.24424	0.344	11.61	8.86821	8.05715	2.83321	2.77259	10.4268	5.85793	2019	4.88	Northern Area	.	district21
1617	1.09861	6.24739	5.37842	0.423	11.74	9.31835	8.50034	5.65424	1.94591	9.30683	5.99146	2022	4.22	Northern Area	Food and Textiles	district95
1618	0.693147	6.26345	4.12219	0.49	11.65	9.0122	8.92203	2.07944	0.693147	8.87647	5.78383	2020	3.7	Northern Area	High-Tech	district44
1619	0.693147	5.3332	5.60615	0.415	11.38	10.41	7.86658	3.46574	0.693147	9.51193	4.77912	2019	4.44	Southwest Area	.	district82
1620	1.02962	6.39693	5.21637	0.369	11.62	9.39908	7.78191	3.48124	2.30259	9.93314	5.99146	2021	4.01	Northern Area	High-Tech	district40
1621	0.587787	5.92693	2.54975	0.523	11.26	8.91092	8.0989	3.7013	1.79176	11.3066	6.39693	2021	3.49	Northern Area	Steel and Building Materials	district66
1622	0.875469	5.82402	4.93316	0.285	11.48	10.1328	9.11797	2.19722	1.09861	11.1065	5.58725	2020	4.83	Northern Area	Transportation Equipment	district13
1623	1.09861	6.75658	4.55003	0.18	11.37	9.32398	6.86505	2.74084	1.09861	9.7723	6.01127	2020	4.98	Southern Area	Machinery and Equipment	district10
1624	0.788457	6.11335	4.00126	0.337	11.82	8.75976	8.60424	3.44999	0	7.20786	5.99146	2022	4.8	Northern Area	Food and Textiles	district85
1625	0.693147	5.85793	4.47749	0.366	11.55	8.5919	7.64138	4.13517	3.29584	12.2336	5.85793	2020	4.22	Northern Area	Machinery and Equipment	district75
1626	1.25276	7.19293	4.41535	0.367	11.71	9.47543	7.32025	6.83883	0	9.54831	6.08677	2022	4.26	Northern Area	Machinery and Equipment	district75
1627	0.788457	7.65784	4.7942	0.269	11.69	8.28418	9.37058	3.98898	1.38629	8.11791	5.49306	2019	5.07	Northern Area	.	district41
1628	0.916291	5.02444	3.7901	0.403	11.55	9.9752	8.03028	3.19867	1.09861	10.5994	5.99146	2019	3.95	Northern Area	.	district40
1629	0.875469	4.68316	3.95249	0.274	11.67	10.1561	7.68323	3.21888	1.79176	9.89898	5.82008	2019	4.48	Northern Area	.	district63
1630	1.09861	6.84453	4.5429	0.178	11.54	9.59622	8.01042	6.32794	0	9.38511	6.39693	2022	4.99	Southern Area	Machinery and Equipment	district10
1631	0.854415	6.75693	5.08038	0.375	11.69	8.4085	8.03693	7.04797	2.56495	10.1937	6.17379	2022	4.01	Northern Area	Food and Textiles	district40
1632	0.788457	6.6695	5.24159	0.258	11.6	8.43318	8.2565	4.59512	3.3322	10.2246	6.01616	2021	4.7	Northern Area	Steel and Building Materials	district63
1633	0.788457	6.06075	4.4259	0.13	11.91	8.44785	7.84178	4.55913	3.2581	9.77013	5.85793	2019	5.24	Northern Area	.	district14
1634	0.943906	6.378	4.34639	0.597	11.31	9.59258	8.2764	3.19867	1.38629	10.5119	5.49586	2023	3.9	Southwest Area	Machinery and Equipment	district58
1635	0.788457	7.7969	4.45526	0.128	11.33	8.63254	8.67007	3.38439	2.07944	11.1361	6.10925	2020	4.42	Northern Area	.	district53
1636	0.955511	7.9543	5.53114	0.283	11.65	9.95323	8.09151	2.25129	2.3979	8.58317	5.99146	2021	4.84	Northern Area	Steel and Building Materials	district13
1637	1.09861	6.93606	4.05987	0.178	11.63	9.58307	8.1446	3.43399	0.693147	8.78899	6.39693	2023	4.99	Southern Area	High-Tech	district10
1638	1.09861	6.49227	4.14004	0.15	11.2	9.33483	8.83246	4.23411	1.38629	10.9417	5.48064	2021	3.85	Southern Area	Steel and Building Materials	district100
1639	0.788457	7.65734	4.7942	0.269	11.69	8.28907	9.36808	3.98898	1.38629	8.11851	5.49306	2019	5.07	Northern Area	.	district41
1640	0.693147	6.80303	3.73097	0.175	11.27	8.71755	8.12708	2.99573	1.79176	8.78063	5.86079	2020	4.26	Northern Area	Machinery and Equipment	district98
1641	0.693147	7.94958	4.14269	0.264	10.67	8.74709	8.94744	0.916291	0	8.9872	5.56068	2020	4.44	Southern Area	Food and Textiles	district79
1642	0.530628	4.92522	1.73609	1.113	11.44	8.87636	9.10811	2.60269	1.38629	9.47808	5.24175	2023	2.41	Southwest Area	Transportation Equipment	district46
1643	0.788457	6.51812	5.53114	0.283	11.65	8.37741	7.6883	3.83945	1.38629	8.31263	5.76832	2021	4.84	Northern Area	Raw Materials Processing	district13
1644	0.587787	6.76621	5.3651	0.311	11.28	8.75552	7.95289	3.04452	2.48491	9.96707	5.75475	2022	4.71	Northern Area	High-Tech	district7
1645	0.788457	5.96101	4.86674	0.304	11.6	8.44501	7.59789	3.23868	3.29584	10.5898	6.21461	2021	5.05	Northern Area	Steel and Building Materials	district21
1646	0.693147	5.70887	5.60615	0.415	11.38	10.2616	8.94979	2.25129	0	8.80478	4.77912	2019	4.44	Southwest Area	.	district82
1647	0.916291	6.65578	4.19748	0.123	11.4	7.94291	8.77893	7.07369	0.693147	10.3206	6.39693	2022	4.45	Northern Area	High-Tech	district53
1648	0.587787	5.59942	4.30657	0.516	11.29	8.82806	8.96846	2.07944	1.60944	8.90924	5.29832	2023	3.28	Southwest Area	Steel and Building Materials	district34
1649	0.587787	5.599	3.6996	0.526	11.18	8.5242	8.10017	3.13549	0.693147	10.991	4.94164	2021	3.26	Southwest Area	Raw Materials Processing	district34
1650	0.693147	6.17574	3.90767	0.276	11.89	9.08446	8.41333	3.19867	0	8.29729	5.59842	2021	4.07	Northern Area	Food and Textiles	district24
1651	0.405465	3.29488	3.83769	0.207	11.64	9.58225	9.87556	0	0	10.0732	5.29832	2020	3.91	Northern Area	Energy Supply	district29
1652	1.09861	6.02641	5.61545	0.149	11.5	9.0884	6.85764	3.90197	2.56495	10.6444	5.85793	2020	4.62	Northern Area	Others	district20
1653	0.788457	5.99506	4.28945	0.268	11.61	8.5589	8.02754	3.49651	1.94591	9.65573	5.85793	2019	4.31	Northern Area	.	district30
1654	0.693147	6.5595	3.84042	0.38	10.98	8.84581	8.85853	1.09861	1.79176	9.5586	6.23441	2020	3.84	Southern Area	Steel and Building Materials	district54
1655	0.916291	6.40192	5.11754	0.542	11.3	9.90291	8.1488	6.26467	2.30259	9.76434	5.70378	2022	4.06	Southern Area	Food and Textiles	district15
1656	1.09861	6.84458	4.5429	0.178	11.54	9.59386	8.01097	6.28879	0	9.34583	6.39693	2022	4.99	Southern Area	Machinery and Equipment	district10
1657	0.916291	4.73143	3.92778	0.39	11.46	9.81343	8.65452	2.25129	1.94591	10.1333	5.99146	2019	3.91	Northern Area	.	district28
1658	0.587787	5.60108	4.45364	0.529	11.03	8.70092	8.81523	2.19722	1.60944	9.28943	5.20401	2020	3.26	Southwest Area	Steel and Building Materials	district34
1659	1.09861	6.90924	4.05987	0.178	11.63	9.58589	7.99641	3.43399	0.693147	9.72108	6.39693	2023	4.99	Southern Area	High-Tech	district10
1660	0.693147	5.83552	4.45526	0.128	11.33	9.06032	8.11972	2.8622	0	11.177	6.02224	2020	4.42	Northern Area	High-Tech	district53
1661	1.02962	6.51535	4.60313	0.291	11.95	9.70562	9.124	6.64183	1.79176	10.0287	5.99146	2022	4.07	Northern Area	.	district24
1662	0.916291	6.0292	4.9825	0.34	11.33	10.0896	8.27606	0.693147	0	9.73507	5.99146	2020	4.07	Northern Area	Steel and Building Materials	district28
1663	1.09861	6.37316	4.14004	0.15	11.2	9.28074	8.67878	4.63957	1.38629	8.40934	5.73657	2021	3.85	Southern Area	Food and Textiles	district100
1664	0.788457	6.11312	4.00126	0.337	11.82	8.57896	8.36146	2.48491	1.60944	6.18826	5.99146	2022	4.8	Northern Area	Food and Textiles	district85
1665	0.693147	5.65249	4.39795	0.591	11.05	9.9359	9.31811	0.405465	0	8.4602	4.2485	2020	3.9	Southwest Area	Food and Textiles	district58
1666	0.587787	7.11908	5.18655	0.239	11.29	8.89317	7.3339	3.04452	0.693147	9.40195	5.29832	2020	4.95	Northern Area	High-Tech	district67
1667	0.916291	6.55846	4.17922	0.258	11.56	10.4375	8.37515	0.916291	0	8.76997	6.04025	2023	4.18	Northern Area	Transportation Equipment	district5
1668	0.788457	5.8818	3.08403	0.314	11.33	8.60873	7.756	3.29584	2.63906	11.3445	6.07535	2020	3.82	Northern Area	Machinery and Equipment	district52
1669	1.09861	6.9613	3.29124	0.109	12.63	9.01948	6.44192	3.85015	3.3673	8.9114	5.29832	2023	4.49	Northern Area	Food and Textiles	district16
1670	1.02962	8.13094	3.73097	0.175	11.27	9.31358	6.86456	3.82864	1.09861	9.63293	5.29832	2020	4.26	Northern Area	Machinery and Equipment	district98
1671	0.693147	6.80244	3.73097	0.175	11.27	8.75978	8.24532	2.83321	1.79176	11.0942	5.82305	2020	4.26	Northern Area	Steel and Building Materials	district98
1672	0.916291	6.55899	4.17922	0.258	11.56	10.4425	8.4111	0.916291	0	9.15863	6.04025	2023	4.18	Northern Area	Raw Materials Processing	district5
1673	1.09861	6.51498	5.53182	0.234	11.81	9.97589	9.20573	3.3499	0	10.6651	5.99146	2022	5.23	Northern Area	.	district41
1674	0.788457	6.10925	4.00126	0.337	11.82	8.46581	7.88667	1.70475	2.07944	5.29832	5.99146	2022	4.8	Northern Area	Food and Textiles	district85
1675	0.916291	6.09582	5.61545	0.149	11.5	9.70471	7.88534	2.77259	1.60944	9.90349	5.70378	2020	4.62	Northern Area	Others	district20
1676	0.788457	7.66951	3.99794	0.121	11.63	8.62657	7.39403	7.48212	1.60944	9.71553	6.21461	2022	4.18	Northern Area	Transportation Equipment	district71
1677	0.916291	6.02865	4.9825	0.34	11.33	10.0741	8.2207	0.693147	0	9.28201	5.99146	2020	4.07	Northern Area	Steel and Building Materials	district28
1678	1.09861	6.81115	5.19611	0.308	11.65	9.16516	8.88363	3.73767	3.21888	6.80591	6.00067	2022	4.66	Northern Area	Food and Textiles	district51
1679	0.788457	8.02367	4.16116	0.342	11.61	8.92063	7.53377	3.27714	0	7.27925	5.99146	2019	4.78	Northern Area	.	district85
1680	0.693147	6.14572	3.90767	0.276	11.89	9.08446	8.41333	3.19867	0	7.92443	5.59842	2021	4.07	Northern Area	Food and Textiles	district24
1681	1.09861	6.04028	4.89287	0.234	11.86	9.55619	8.77699	2.89037	1.94591	9.498	5.75257	2023	5.23	Northern Area	Raw Materials Processing	district41
1682	0.832909	4.7162	4.59088	0.131	11.92	10.16	9.08406	2.83321	0.693147	11.1065	5.48894	2019	4.61	Northern Area	.	district50
1683	0.530628	4.05796	5.60615	0.415	11.38	9.05036	7.28134	1.38629	0	11.1075	5.48064	2019	4.44	Southwest Area	.	district82
1684	0.693147	6.61967	5.49563	0.399	11.96	9.90204	8.70071	4.7185	1.38629	7.99335	3.95124	2022	4.38	Northern Area	.	district3
1685	0.741937	7.09894	3.42945	0.383	11.53	8.89173	8.98424	3.61092	0.693147	7.96346	5.6058	2019	4.23	Northern Area	.	district27
1686	0.916291	4.68051	3.92778	0.39	11.46	9.80321	8.72207	2.30259	1.94591	10.1841	5.99146	2019	3.91	Northern Area	.	district28
1687	0.916291	5.94017	4.05237	0.142	11.57	10.1308	9.77062	7.01034	0.693147	10.9728	5.45532	2022	3.65	Northern Area	Steel and Building Materials	district45
1688	0.916291	6.55894	4.17922	0.258	11.56	10.4387	8.39745	0.916291	0	9.25263	6.04025	2023	4.18	Northern Area	Raw Materials Processing	district5
1689	1.09861	5.70388	5.53182	0.234	11.81	9.97589	9.20573	3.3499	0	10.9778	5.99146	2022	5.23	Northern Area	.	district41
1690	0.916291	5.71043	4.81855	0.593	11.24	9.65185	8.53134	5.30997	2.48491	9.49807	5.70378	2022	3.91	Southwest Area	Machinery and Equipment	district58
1691	0.788457	5.70378	4.71795	0.596	11.21	9.71778	8.41318	2.30259	1.38629	9.49882	4.96981	2021	3.9	Southwest Area	Others	district58
1692	0.693147	6.62026	4.72969	0.338	11.64	9.26779	8.55287	2.44235	0	10.5181	5.99146	2020	4.79	Northern Area	High-Tech	district85
1693	0.470004	3.03014	4.6134	0.177	10.71	9.01984	8.93933	3.06805	1.38629	10.4143	5.28827	2020	3.97	Southwest Area	Raw Materials Processing	district49
1694	0.916291	6.09582	5.61545	0.149	11.5	9.69803	7.88339	2.77259	1.60944	9.90349	5.70378	2020	4.62	Northern Area	Others	district20
1695	1.25276	9.87355	4.45421	0.254	11.22	9.24087	7.58139	4.39445	0.693147	7.18845	5.56068	2022	4.58	Southern Area	.	district56
1696	0.693147	8.27555	4.7942	0.269	11.69	9.12296	8.76576	0.405465	0	7.33563	5.49306	2019	5.07	Northern Area	.	district41
1697	0.693147	6.88691	6.08978	0.149	12.03	9.16496	8.55319	3.157	0	8.58784	5.59842	2019	6.12	Northern Area	.	district26
1698	0.916291	6.62007	3.34465	0.142	11.7	10.4264	10.0075	0.916291	0	10.0572	5.82895	2023	3.65	Northern Area	Steel and Building Materials	district45
1699	0.741937	5.92707	5.27351	0.284	11.49	8.88474	8.66203	3.41773	1.60944	11.2203	5.99146	2020	4.64	Northern Area	Transportation Equipment	district51
1700	0.916291	6.07535	3.9027	0.27	10.95	9.83038	9.52638	1.09861	0	8.43815	5.70378	2021	3.83	Southern Area	Food and Textiles	district62
1701	0.916291	6.42813	4.32045	0.291	11.22	9.82563	9.16302	3.7612	2.63906	7.21303	5.8861	2022	4.46	Southern Area	Food and Textiles	district36
1702	1.02962	6.09852	5.07043	0.34	11.49	9.52355	7.49837	6.60733	1.09861	10.4109	5.99146	2022	4.09	Northern Area	Food and Textiles	district28
1703	0.470004	4.0241	3.83769	0.207	11.64	9.54294	9.86948	0	0	11.7956	5.29832	2020	3.91	Northern Area	Raw Materials Processing	district29
1704	1.09861	6.90972	4.05987	0.178	11.63	9.58396	8.06512	3.43399	0.693147	9.70124	6.39693	2023	4.99	Southern Area	High-Tech	district10
1705	0.916291	4.7457	6.37173	0.237	11.55	9.79169	8.54671	2.30259	1.94591	10.1211	5.99146	2019	4.92	Northern Area	.	district69
1706	0.741937	6.10954	5.27351	0.284	11.49	8.58613	8.76963	3.52636	3.3673	9.91644	5.95064	2020	4.64	Northern Area	Steel and Building Materials	district51
1707	0.693147	6.57228	4.47749	0.366	11.55	8.53902	7.87356	4.4006	3.29584	9.02346	5.70378	2020	4.22	Northern Area	Raw Materials Processing	district75
1708	1.09861	6.20543	4.28334	0.306	11.68	9.52107	8.99942	2.14007	2.07944	9.55169	6.21561	2023	4.66	Northern Area	High-Tech	district51
1709	0.955511	6.1149	4.9231	0.268	11.69	10.0664	7.48701	3.49651	1.79176	10.3107	6.14419	2023	4.71	Northern Area	Machinery and Equipment	district63
1710	0.916291	6.21461	3.50217	0.247	10.84	9.69066	7.82943	3.73767	0	9.95968	5.48064	2020	3.83	Southern Area	Others	district62
1711	0.916291	6.09585	5.61545	0.149	11.5	9.71166	7.82701	2.77259	1.60944	10.9994	5.70378	2020	4.62	Northern Area	Others	district20
1712	0.693147	5.77004	3.66539	0.292	11.29	8.34155	7.93131	3.41773	3.63759	9.95501	5.70378	2019	4.37	Southern Area	.	district25
1713	1.09861	6.79935	4.57502	0.243	11.49	9.47211	8.98516	2.3979	2.48491	8.0057	6.39693	2020	4.42	Northern Area	High-Tech	district30
1714	0.832909	4.35611	4.34472	0.246	11.3	9.96961	9.00604	3.19867	0.693147	10.6965	5.52146	2019	4.92	Northern Area	.	district67
1715	0.916291	7.21985	4.99415	0.317	11.36	9.97084	9.02632	1.25276	0.693147	9.47486	5.90672	2020	4	Northern Area	Raw Materials Processing	district17
1716	0.693147	5.0625	6.08978	0.149	12.03	8.89691	8.77778	2.63906	0.693147	10.1887	5.59842	2019	6.12	Northern Area	.	district26
1717	0.693147	3.67391	6.24424	0.344	11.61	8.56894	7.82551	4.12713	3.09104	11.1994	5.94017	2019	4.88	Northern Area	.	district21
1718	0.693147	6.16241	2.74786	0.464	11.18	8.49752	8.78125	3.06805	1.38629	9.52193	5.44242	2019	3.59	Southern Area	.	district54
1719	0.693147	5.70378	5.02399	0.644	11.28	8.05731	8.06428	2.94444	1.09861	11.4469	5.29832	2021	3.59	Southwest Area	Raw Materials Processing	district101
1720	0.741937	4.56651	6.37173	0.237	11.55	8.46835	6.82478	4.21951	2.48491	10.8076	5.93489	2019	4.92	Northern Area	.	district69
1721	0.916291	5.05982	3.92778	0.39	11.46	9.82031	8.64262	2.25129	1.94591	9.81875	5.99146	2019	3.91	Northern Area	.	district28
1722	0.788457	7.24898	3.90569	0.504	11.66	8.82522	8.82429	2.3979	0	8.04463	5.99146	2019	3.66	Northern Area	.	district44
1723	0.693147	5.92085	2.69002	0.303	11.06	8.43333	8.64998	3.68888	2.07944	9.94655	5.50126	2019	4.39	Southern Area	.	district36
1724	0.470004	5.84354	4.8442	0.535	11.15	9.16458	9.07217	1.79176	0.693147	7.35692	5.8861	2020	4.05	Southern Area	Raw Materials Processing	district15
1725	0.641854	6.03146	6.08978	0.149	12.03	8.94466	9.28749	3.2581	2.30259	8.98969	5.59842	2019	6.12	Northern Area	.	district26
1726	0.916291	4.96222	3.92778	0.39	11.46	9.81419	8.71441	2.30259	1.94591	9.91645	5.99146	2019	3.91	Northern Area	.	district28
1727	0.788457	6.26274	5.54161	0.417	11.68	8.45284	7.31697	4.06044	2.83321	8.80267	5.99146	2021	4.22	Northern Area	Transportation Equipment	district95
1728	1.09861	6.90942	4.05987	0.178	11.63	9.58289	8.09699	3.43399	0.693147	9.7221	6.39693	2023	4.99	Southern Area	High-Tech	district10
1729	0.693147	5.98027	4.21416	0.262	11.68	8.87076	8.65531	2.60269	1.38629	8.80222	5.59842	2020	4.06	Northern Area	Others	district24
1730	0.641854	6.24735	4.77761	0.311	12.28	9.11783	7.03455	1.38629	0	9.35902	5.70378	2019	3.81	Northern Area	.	district20
1731	0.788457	5.46464	4.63309	0.414	11.54	8.32316	7.51731	4.3108	3.09104	9.82293	5.99146	2019	4.21	Northern Area	.	district95
1732	0.741937	7.58607	3.97973	0.331	11.63	8.59873	8.82616	4.08598	2.83321	7.63595	5.74268	2019	4.46	Northern Area	.	district51
1733	0.693147	6.63772	4.19378	0.128	11.47	8.83504	8.32613	2.91777	2.19722	10.1972	5.82895	2020	4.66	Northern Area	High-Tech	district87
1734	0.788457	6.73175	5.58663	0.227	11.72	8.68889	8.84587	2.60269	0	8.55987	5.99146	2019	5.63	Northern Area	.	district76
1735	0.916291	6.31418	3.87416	0.183	11.35	9.6277	8.09107	1.8718	1.60944	9.31821	5.82895	2019	4.96	Southern Area	.	district10
1736	1.09861	5.83817	4.443	0.491	11.22	8.94337	7.545	7.04795	2.3979	11.1124	5.70378	2022	3.7	Southern Area	Transportation Equipment	district77
1737	0.916291	6.93244	3.12164	0.034	11.51	9.51404	7.48496	2.8622	2.19722	8.99691	5.70378	2020	4.77	Southern Area	Food and Textiles	district97
1738	0.916291	5.71043	4.81855	0.593	11.24	9.65688	8.5375	5.31086	1.38629	9.49897	5.61677	2022	3.91	Southwest Area	Machinery and Equipment	district58
1739	0.916291	5.96101	5.11754	0.542	11.3	9.7706	8.78324	6.32247	1.38629	10.2632	5.70378	2022	4.06	Southern Area	Food and Textiles	district15
1740	0.788457	5.29567	2.94498	0.527	11.03	9.85305	8.34515	2.97041	2.07944	9.77503	5.24175	2019	3.63	Southern Area	.	district77
1741	0.693147	6.1431	4.21416	0.262	11.68	9.08446	8.41333	3.19867	0	9.78504	5.59842	2020	4.06	Northern Area	Food and Textiles	district24
1742	0.788457	6.79196	5.18655	0.239	11.29	9.31356	7.86449	3.78419	2.07944	8.68559	4.2485	2020	4.95	Northern Area	.	district67
1743	0.741937	6.50551	4.03458	0.462	11.06	8.60272	8.32392	3.13549	2.19722	9.29238	5.69373	2020	3.86	Northern Area	Transportation Equipment	district23
1744	1.09861	5.41431	4.33176	0.378	11.13	9.23983	8.42931	7.69211	1.60944	11.0201	6.32183	2022	3.85	Southern Area	Energy Supply	district54
1745	1.02962	7.10972	3.73097	0.175	11.27	9.31965	6.68804	3.78419	1.09861	9.47838	5.59842	2020	4.26	Northern Area	High-Tech	district98
1746	0.693147	6.24821	4.15428	0.349	11.38	9.03192	9.23693	6.632	0.693147	10.286	6.06029	2022	3.63	Northern Area	.	district1
1747	0.587787	7.21397	5.34023	0.177	11.47	8.99087	8.55571	1.60944	1.60944	8.39322	5.79909	2019	5.29	Northern Area	.	district19
1748	0.741937	6.3315	4.86674	0.304	11.6	8.43681	7.72392	4.33073	3.04452	10.0754	5.70378	2021	5.05	Northern Area	High-Tech	district21
1749	0.955511	7.62247	5.53114	0.283	11.65	9.95207	8.10992	3.29584	2.30259	8.18228	5.99146	2021	4.84	Northern Area	Steel and Building Materials	district13
1750	0.788457	6.62142	4.95205	0.338	11.75	8.65374	7.97201	3.3322	2.07944	8.80552	5.99146	2021	4.8	Northern Area	Food and Textiles	district85
1751	0.788457	5.66296	4.31418	0.243	11.4	8.47703	7.38677	4.35671	2.89037	10.3269	5.99146	2023	4.48	Northern Area	.	district18
1752	0.788457	5.95584	4.8442	0.535	11.15	9.47275	7.82246	1.70475	1.09861	9.18143	4.38203	2020	4.05	Southern Area	Others	district15
1753	1.02962	6.25767	4.24683	0.152	10.84	9.46587	7.5527	2.44235	1.09861	11.523	6.10925	2020	3.93	Southern Area	Others	district91
1754	0.470004	5.84354	4.60151	0.54	11.26	9.1999	9.10709	3.72569	0.693147	10.3284	5.8861	2021	4.06	Southern Area	Raw Materials Processing	district15
1755	1.19392	7.23706	2.6568	0.132	11.95	9.09871	7.85547	4.70048	3.58352	10.4959	6.39693	2023	4.67	Northern Area	Food and Textiles	district64
1756	0.788457	6.32794	4.31418	0.243	11.4	8.67187	7.97961	3.7612	2.83321	11.2869	6.21461	2023	4.48	Northern Area	.	district18
1757	0.693147	9.8588	4.6134	0.177	10.71	8.74717	8.57469	2.25129	1.79176	7.61727	5.48064	2020	3.97	Southwest Area	Raw Materials Processing	district49
1758	0.832909	5.00876	5.18655	0.239	11.29	10.0063	9.1028	3.27714	1.09861	10.7476	5.56068	2020	4.95	Northern Area	High-Tech	district67
1759	0.916291	4.95414	6.37173	0.237	11.55	9.79271	8.56314	2.30259	1.94591	9.91016	5.99146	2019	4.92	Northern Area	.	district69
1760	0.693147	6.26804	5.71539	0.414	11.55	8.44329	7.35415	3.98898	2.89037	8.2255	5.99146	2020	4.21	Northern Area	Transportation Equipment	district95
1761	0.788457	6.12186	4.00126	0.337	11.82	8.63032	7.95724	2.19722	0.693147	5.86107	5.99146	2022	4.8	Northern Area	Food and Textiles	district85
1762	0.993252	6.51492	4.89287	0.234	11.86	9.97109	9.25826	3.46574	1.09861	10.8847	5.99146	2023	5.23	Northern Area	Transportation Equipment	district41
1763	0.916291	6.36094	3.41646	0.318	11.42	7.96392	7.88538	1.50408	2.89037	11.2655	6.74993	2021	3.82	Northern Area	High-Tech	district52
1764	0.530628	6.80247	5.24525	0.207	11.74	9.03353	8.54687	3.62434	1.60944	10.8952	5.86079	2021	5.1	Northern Area	High-Tech	district19
1765	0.693147	5.70378	5.02399	0.644	11.28	8.17571	8.1714	3.4012	1.09861	10.2101	5.29832	2021	3.59	Southwest Area	Raw Materials Processing	district101
1766	0.405465	7.37137	3.90417	0.254	11.22	9.02053	8.14313	0.693147	1.94591	10.1618	5.99146	2021	4.58	Southern Area	Food and Textiles	district56
1767	0.788457	6.37686	3.96968	0.145	11.64	8.69806	8.20862	6.78559	2.19722	10.3111	5.99146	2022	4.72	Northern Area	High-Tech	district87
1768	0.470004	6.07243	4.6134	0.177	10.71	9.03954	8.96072	3.06805	1.38629	10.6501	5.56068	2020	3.97	Southwest Area	Raw Materials Processing	district49
1769	0.916291	4.2927	5.58663	0.227	11.72	9.56068	7.44546	3.04452	1.79176	10.4391	5.59842	2019	5.63	Northern Area	.	district76
1770	0.788457	4.95587	4.56984	0.346	11.3	9.79992	8.52372	3.2581	2.07944	10.1148	5.24175	2019	3.88	Southwest Area	.	district8
1771	1.02962	7.31322	4.85798	0.371	11.78	9.60999	8.44928	8.66585	3.17805	11.2559	6.01616	2022	4.19	Northern Area	High-Tech	district22
1772	0.587787	5.59854	4.45364	0.529	11.03	8.69022	8.79731	2.25129	1.60944	9.59574	5.20401	2020	3.26	Southwest Area	Steel and Building Materials	district34
1773	0.693147	5.70378	4.39795	0.591	11.05	9.68234	8.58745	2.0149	1.09861	9.49777	4.2485	2020	3.9	Southwest Area	Food and Textiles	district58
1774	0.693147	5.46383	4.39795	0.591	11.05	10.4945	8.2802	2.44235	0	7.04054	4.94164	2020	3.9	Southwest Area	Food and Textiles	district58
1775	0.587787	8.7701	5.34023	0.177	11.47	8.98642	8.55258	1.60944	1.60944	6.85118	5.79909	2019	5.29	Northern Area	.	district19
1776	0.916291	5.94017	4.05237	0.142	11.57	10.1214	9.77128	7.94057	1.60944	11.9035	5.45532	2022	3.65	Northern Area	Steel and Building Materials	district45
1777	0.788457	5.04932	2.94498	0.527	11.03	9.83676	8.36823	3.44999	2.07944	9.81351	5.24175	2019	3.63	Southern Area	.	district77
1778	1.09861	6.76159	4.55003	0.18	11.37	9.3155	7.08019	2.60269	1.09861	8.99554	6.01127	2020	4.98	Southern Area	Machinery and Equipment	district10
1779	1.09861	6.81126	4.5429	0.178	11.54	9.55952	7.74649	5.77765	0	8.86678	6.39693	2022	4.99	Southern Area	High-Tech	district10
1780	0.788457	7.5949	6.16951	0.12	11.97	8.68815	9.00781	1.09861	0.693147	7.84659	5.85793	2019	6.82	Northern Area	.	district47
1781	0.788457	6.35611	3.72086	0.246	11.13	8.64038	8.29859	2.89037	2.89037	9.53228	7.0934	2020	4.56	Southern Area	Others	district25
1782	0.788457	6.11025	4.00126	0.337	11.82	8.63232	7.95847	2.19722	0	5.87268	5.99146	2022	4.8	Northern Area	Food and Textiles	district85
1783	0.741937	6.11014	5.27351	0.284	11.49	8.83095	8.62528	3.65066	1.94591	9.51857	5.99146	2020	4.64	Northern Area	Steel and Building Materials	district51
1784	0.916291	6.12133	4.72619	0.338	11.46	9.86147	8.44598	1.60944	1.94591	9.9601	5.99146	2021	4.09	Northern Area	Steel and Building Materials	district28
1785	0.875469	4.62824	4.99415	0.317	11.36	9.9699	9.02785	2.56495	0.693147	11.5575	5.99146	2020	4	Northern Area	Steel and Building Materials	district17
1786	0.788457	5.37205	4.49746	0.409	10.91	9.76406	9.14227	3.7495	1.79176	8.25713	5.09375	2022	3.94	Southern Area	Food and Textiles	district96
1787	0.788457	7.25766	4.4259	0.13	11.91	8.44219	6.51893	3.97968	3.3322	8.3914	5.85793	2019	5.24	Northern Area	.	district14
1788	1.25276	9.09032	4.45421	0.254	11.22	9.24242	7.55559	4.39445	0.693147	7.5631	5.56068	2022	4.58	Southern Area	.	district56
1789	0.788457	6.43942	4.50727	0.238	11.46	8.66732	7.71664	4.06903	1.38629	9.10242	5.85793	2020	4.15	Northern Area	Machinery and Equipment	district5
1790	1.09861	6.90921	4.05987	0.178	11.63	9.58307	8.1446	3.43399	0.693147	10.0573	6.39693	2023	4.99	Southern Area	High-Tech	district10
1791	0.741937	6.10992	5.27351	0.284	11.49	8.82036	8.63998	3.71357	1.94591	9.73637	5.85793	2020	4.64	Northern Area	High-Tech	district51
1792	0.875469	7.6009	3.90417	0.254	11.22	9.96947	7.24806	2.60269	0.693147	9.49168	5.59842	2021	4.58	Southern Area	Steel and Building Materials	district56
1793	0.741937	6.10927	5.27351	0.284	11.49	8.87249	8.62015	3.41773	1.60944	9.5063	5.85793	2020	4.64	Northern Area	High-Tech	district51
1794	0.587787	6.10256	4.48949	0.305	11.16	9.04819	9.32201	5.73003	0.693147	9.5277	5.70378	2022	4.69	Southern Area	Machinery and Equipment	district4
1795	0.788457	5.31852	3.02073	0.695	10.73	10.1432	9.53262	1.38629	0	7.14992	4.94164	2020	3.28	Southern Area	Food and Textiles	district60
1796	0.788457	6.26214	6.24424	0.344	11.61	8.37653	8.06625	4.51634	2.94444	8.62461	5.82895	2019	4.88	Northern Area	.	district21
1797	0.916291	6.10925	5.62002	0.187	12.78	9.98144	7.98939	4.87884	0	8.66544	5.37528	2022	3.05	Northern Area	Transportation Equipment	district31
1798	0.916291	6.06469	4.9825	0.34	11.33	9.8399	8.45486	1.60944	1.94591	9.87308	5.99146	2020	4.07	Northern Area	Machinery and Equipment	district28
1799	1.09861	6.95665	4.20163	0.282	11.69	9.55415	8.29348	7.33498	2.19722	10.2812	6.52209	2022	4.84	Northern Area	Machinery and Equipment	district13
1800	0.916291	5.95421	4.99415	0.317	11.36	9.97984	8.98693	1.25276	0.693147	9.31991	5.99146	2020	4	Northern Area	Food and Textiles	district17
1801	0.832909	5.94913	4.21818	0.378	11.55	10.1589	6.71109	3.23868	0.693147	8.86333	5.29832	2020	4.24	Northern Area	Food and Textiles	district27
1802	0.916291	6.10925	5.62002	0.187	12.78	9.98078	7.95175	4.89648	1.38629	8.68322	5.58184	2022	3.05	Northern Area	Machinery and Equipment	district31
1803	0.916291	5.48419	6.37173	0.237	11.55	10.0704	7.75463	2.83321	2.07944	10.1237	6.10925	2019	4.92	Northern Area	.	district69
1804	0.916291	6.06399	4.9825	0.34	11.33	9.83928	8.43896	1.50408	1.94591	10.3272	5.99146	2020	4.07	Northern Area	Steel and Building Materials	district28
1805	0.788457	6.26342	4.72969	0.338	11.64	8.6252	8.04894	3.58352	2.19722	11.5547	5.99146	2020	4.79	Northern Area	High-Tech	district85
1806	0.788457	5.22335	3.02073	0.695	10.73	9.94098	9.24604	1.25276	0	11.1844	4.94164	2020	3.28	Southern Area	Food and Textiles	district60
1807	0.530628	3.28056	6.24424	0.344	11.61	8.86337	7.66085	4.34381	2.3979	12.0718	5.85793	2019	4.88	Northern Area	.	district21
1808	0.788457	5.0345	4.33286	0.231	13.1	8.32819	7.5067	3.48124	2.48491	10.7959	5.81114	2019	3.7	Northern Area	.	district16
1809	0.693147	6.27352	5.06006	0.472	11.15	8.75593	8.89347	6.14311	1.09861	9.77093	5.4307	2022	3.76	Northern Area	Raw Materials Processing	district12
1810	0.832909	6.65929	4.90488	0.371	11.69	8.60103	8.71805	0	2.63906	11.1375	6.39693	2021	4.19	Northern Area	Raw Materials Processing	district22
1811	0.788457	4.52509	4.77761	0.311	12.28	7.90556	8.76533	3.19867	3.43399	10.5293	5.85793	2019	3.81	Northern Area	.	district20
1812	1.09861	6.3733	4.14004	0.15	11.2	9.29016	8.67577	4.29046	1.38629	9.08894	5.73657	2021	3.85	Southern Area	Food and Textiles	district100
1813	0.916291	5.7589	4.34639	0.597	11.31	9.70285	8.52772	2.19722	1.09861	9.50264	5.61677	2023	3.9	Southwest Area	Raw Materials Processing	district58
1814	0.916291	5.95425	4.99415	0.317	11.36	9.9756	8.99854	1.25276	0.693147	9.25503	5.99146	2020	4	Northern Area	Raw Materials Processing	district17
1815	0.788457	6.11925	4.00126	0.337	11.82	8.89616	8.63904	3.86073	0	7.62369	5.99146	2022	4.8	Northern Area	Machinery and Equipment	district85
1816	0.693147	5.69418	5.47078	0.265	11.24	8.53597	7.75764	3.46574	2.3979	9.32604	5.70378	2019	4.75	Southern Area	.	district92
1817	0.788457	6.19331	3.33676	0.328	10.77	10.5175	9.72251	0.693147	1.09861	8.77277	5.273	2023	4.08	Northern Area	Steel and Building Materials	district66
1818	1.02962	6.0969	5.61545	0.149	11.5	9.57853	8.49875	0.693147	1.38629	9.47647	5.85793	2020	4.62	Northern Area	High-Tech	district20
1819	0.693147	5.59884	4.1289	0.522	11.24	8.38778	7.45349	4.61562	1.60944	8.91032	5.29832	2022	3.27	Southwest Area	Food and Textiles	district34
1820	0.741937	6.62033	4.72969	0.338	11.64	8.78146	8.21766	3.19867	2.07944	8.56636	5.99146	2020	4.79	Northern Area	Others	district85
1821	0.693147	8.19531	5.24525	0.207	11.74	9.00085	8.04597	2.83321	1.09861	9.11823	5.99146	2021	5.1	Northern Area	Machinery and Equipment	district19
1822	1.16315	7.20646	4.83604	0.39	11.94	9.61305	7.82366	8.43022	1.38629	11.127	7.09008	2022	4.38	Northern Area	High-Tech	district93
1823	0.916291	6.69582	4.99415	0.317	11.36	9.97163	9.01512	1.25276	0.693147	9.72239	6.02224	2020	4	Northern Area	Food and Textiles	district17
1824	1.09861	7.34796	4.97077	0.239	11.43	9.47837	9.09045	5.79606	0.693147	8.34854	5.87793	2022	4.96	Northern Area	.	district67
1825	0.641854	6.18442	4.21416	0.262	11.68	9.08446	8.41333	3.19867	0	6.4599	5.59842	2020	4.06	Northern Area	Food and Textiles	district24
1826	0.916291	6.51483	2.99445	0.189	11.72	9.67755	6.77985	3.27714	1.94591	10.6471	5.743	2023	4.16	Northern Area	Steel and Building Materials	district88
1827	0.916291	6.06383	4.9825	0.34	11.33	9.8375	8.84055	1.70475	1.94591	9.50435	5.99146	2020	4.07	Northern Area	Steel and Building Materials	district28
1828	1.09861	5.83573	4.443	0.491	11.22	8.98129	7.64274	5.58537	2.19722	9.64937	5.37528	2022	3.7	Southern Area	Machinery and Equipment	district77
1829	0.470004	6.31249	4.79364	0.426	11.85	8.87025	8.05322	7.25382	2.07944	10.8441	5.99146	2022	4.23	Northern Area	Machinery and Equipment	district35
1830	0.916291	5.08021	4.27359	0.416	11.6	9.86573	7.45917	2.8622	1.79176	9.99946	5.99146	2019	4.25	Northern Area	.	district35
1831	1.02962	4.05438	6.16951	0.12	11.97	9.57237	7.03929	4.64919	3.85015	11.2873	6.68461	2019	6.82	Northern Area	.	district47
1832	0.470004	6.11171	3.15724	0.665	11.45	9.41009	8.59152	0.693147	0	10.635	5.89921	2023	2.96	Southwest Area	Raw Materials Processing	district89
1833	0.788457	5.4213	3.33676	0.328	10.77	10.5237	10.1159	1.60944	0	8.48039	5.29421	2023	4.08	Northern Area	Food and Textiles	district66
1834	0.993252	6.65961	4.13969	0.064	11.5	9.09372	7.18142	2.25129	2.56495	10.5818	5.63479	2020	4.29	Southern Area	Food and Textiles	district102
1835	0.916291	5.95362	4.99415	0.317	11.36	9.97628	8.99494	1.25276	0.693147	9.67834	5.99146	2020	4	Northern Area	High-Tech	district17
1836	0.788457	6.20564	3.2669	0.687	10.89	8.17496	6.53715	5.79454	3.17805	9.48934	5.85793	2022	3.29	Southern Area	Raw Materials Processing	district60
1837	0.916291	5.78928	4.36526	0.5	11.48	9.93124	8.18748	4.30407	1.09861	9.2322	5.90427	2021	3.79	Northern Area	Steel and Building Materials	district38
1838	0.609766	4.88558	4.63309	0.414	11.54	9.02127	8.95959	2.07944	1.38629	10.5458	5.59397	2019	4.21	Northern Area	.	district95
1839	1.02962	5.66929	4.81245	0.517	11.69	9.65237	9.41257	1.25276	1.38629	8.80478	5.58725	2020	3.82	Northern Area	High-Tech	district65
1840	0.788457	6.11283	4.72969	0.338	11.64	8.68822	6.80516	3.02042	0	8.22148	5.99146	2020	4.79	Northern Area	Food and Textiles	district85
1841	0.587787	6.49224	4.30081	0.143	11.66	9.21079	9.63532	2.30259	1.09861	9.50017	5.49306	2021	3.65	Northern Area	High-Tech	district45
1842	0.916291	6.12352	4.72619	0.338	11.46	9.83759	8.81948	1.70475	1.94591	9.10298	5.99146	2021	4.09	Northern Area	Steel and Building Materials	district28
1843	0.788457	5.66296	4.31418	0.243	11.4	8.88558	7.98952	3.19867	1.38629	11.6465	6.21461	2023	4.48	Northern Area	.	district18
1844	1.09861	6.4572	4.89287	0.234	11.86	9.55178	8.71557	3.51155	1.79176	8.29205	6.05444	2023	5.23	Northern Area	High-Tech	district41
1845	0.672944	5.68601	6.37173	0.237	11.55	8.63359	7.73545	4.09434	2.83321	9.72376	5.82895	2019	4.92	Northern Area	.	district69
1846	1.09861	6.63332	4.45421	0.254	11.22	9.20865	5.71564	7.61716	1.94591	10.8868	6.7334	2022	4.58	Southern Area	Others	district56
1847	0.693147	6.30203	4.20689	0.12	11.25	8.19302	10.1673	2.30259	2.19722	8.11232	5.39363	2020	2.7	Southern Area	Food and Textiles	district61
1848	0.693147	6.14892	4.21416	0.262	11.68	9.08446	8.41333	3.19867	0	7.75276	5.59842	2020	4.06	Northern Area	Food and Textiles	district24
1849	0.641854	6.12946	4.66381	0.307	11.8	9.05537	9.46538	3.21888	2.3979	10.7597	5.59842	2023	4.06	Northern Area	Transportation Equipment	district86
1850	0.936093	5.79909	4.81855	0.593	11.24	9.60874	7.78445	5.39327	1.09861	9.49311	5.73657	2022	3.91	Southwest Area	Food and Textiles	district58
1851	0.916291	5.61684	5.51384	0.384	11.5	9.98011	7.93138	3.59731	0.693147	10.2456	5.99146	2020	4.01	Northern Area	Machinery and Equipment	district40
1852	0.587787	5.94099	4.3892	0.448	11.39	8.73984	6.64033	3.68888	1.79176	10.4279	5.70378	2020	4.22	Northern Area	Steel and Building Materials	district32
1853	0.832909	5.42715	4.91644	0.368	11.52	8.15666	6.32769	3.95124	2.48491	10.0483	5.99146	2020	4.17	Northern Area	High-Tech	district22
1854	1.09861	6.90996	4.05987	0.178	11.63	9.57334	8.17138	3.43399	0.693147	9.90378	6.39693	2023	4.99	Southern Area	Machinery and Equipment	district10
1855	0.741937	6.21326	6.24424	0.344	11.61	8.60682	8.81042	4.08598	2.83321	8.94488	5.79909	2019	4.88	Northern Area	.	district21
1856	1.09861	6.39359	5.11754	0.542	11.3	9.38532	9.5205	6.3991	1.09861	9.90733	5.99146	2022	4.06	Southern Area	Raw Materials Processing	district15
1857	0.693147	8.31657	3.19931	0.254	11.26	8.67414	8.29682	3.06805	2.19722	6.97937	5.63479	2023	4.58	Southern Area	.	district56
1858	0.587787	5.97092	4.1661	0.299	11.35	8.61001	7.59931	4.67283	2.07944	8.596	5.37528	2022	4.04	Southwest Area	High-Tech	district80
1859	0.693147	6.51689	3.72086	0.246	11.13	8.67943	8.34864	2.60269	2.30259	9.90353	5.99146	2020	4.56	Southern Area	Transportation Equipment	district25
1860	0.916291	6.26365	4.5085	0.41	11.73	9.77304	8.93261	2.77259	2.56495	10.4129	5.79909	2020	4.44	Northern Area	High-Tech	district3
1861	0.788457	7.41843	4.47749	0.366	11.55	8.4413	7.15999	4.23411	3.61092	9.16503	6.10925	2020	4.22	Northern Area	Food and Textiles	district75
1862	1.02962	6.85684	4.23527	0.179	11.49	9.11062	8.63944	4.05178	3.04452	7.50099	5.59842	2021	4.99	Southern Area	Machinery and Equipment	district10
1863	0.788457	6.19603	4.00126	0.337	11.82	8.51891	7.89555	1.94591	2.63906	5.49922	5.99146	2022	4.8	Northern Area	.	district85
1864	0.693147	5.59869	4.1289	0.522	11.24	8.75805	8.84786	6.65608	1.09861	10.9596	5.48064	2022	3.27	Southwest Area	Steel and Building Materials	district34
1865	0.693147	5.59849	4.1289	0.522	11.24	8.75715	8.85776	6.58085	1.09861	10.8845	5.48064	2022	3.27	Southwest Area	Steel and Building Materials	district34
1866	1.09861	6.62002	5.24081	0.117	12.05	9.19635	7.51256	7.30233	1.94591	10.5851	5.49306	2022	4.71	Northern Area	Machinery and Equipment	district50
1867	0.788457	6.58116	4.43635	0.429	11.54	8.6155	8.54782	7.78572	2.07944	11.1076	5.59842	2022	4.23	Northern Area	High-Tech	district32
1868	0.693147	6.26501	4.12219	0.49	11.65	8.85062	8.92325	2.07944	0	9.22572	5.48064	2020	3.7	Northern Area	Others	district44
1869	1.09861	6.92491	4.05987	0.178	11.63	9.58307	8.1446	3.43399	0.693147	9.30919	6.55108	2023	4.99	Southern Area	High-Tech	district10
1870	0.788457	5.72685	4.71795	0.596	11.21	9.91782	7.9588	2.07944	0.693147	8.42749	5.24175	2021	3.9	Southwest Area	Machinery and Equipment	district58
1871	0.916291	6.43775	5.15487	0.307	11.12	9.57762	7.55101	1.60944	1.60944	9.14495	5.89798	2021	4.69	Southern Area	Raw Materials Processing	district4
1872	0.832909	5.8771	4.21818	0.378	11.55	10.1634	6.9051	3.23868	0.693147	8.82218	5.33272	2020	4.24	Northern Area	Food and Textiles	district27
1873	0.641854	5.59926	5.13392	0.401	11.46	8.59366	8.50031	3.157	1.79176	9.79935	5.07517	2021	4.51	Southwest Area	Food and Textiles	district82
1874	0.916291	5.91323	6.37173	0.237	11.55	9.98294	8.06952	3.11352	1.09861	9.71057	5.99146	2019	4.92	Northern Area	.	district69
1875	0.693147	6.16905	4.21416	0.262	11.68	9.08446	8.41333	3.19867	0	7.11883	5.59842	2020	4.06	Northern Area	Food and Textiles	district24
1876	0.693147	7.73686	4.65275	0.285	11.03	8.78756	8.12472	3.44999	1.94591	9.12271	6.23832	2020	4.46	Southern Area	Raw Materials Processing	district36
1877	0.788457	7.79543	2.90697	0.3	11.5	8.55361	7.895	2.94444	1.38629	8.03528	5.58725	2019	4.77	Northern Area	.	district13
1878	0.788457	7.13464	3.18127	0.004	12.93	8.74958	7.70819	6.48158	2.56495	9.24889	6.39693	2022	3.97	Northern Area	High-Tech	district70
1879	0.788457	6.36057	4.70431	0.304	11.6	8.59178	9.02725	3.58352	2.56495	8.73587	6.00203	2021	4.65	Northern Area	Raw Materials Processing	district51
1880	0.741937	5.99503	4.21416	0.262	11.68	8.47158	8.71601	2.35138	1.79176	7.02198	5.58725	2020	4.06	Northern Area	Raw Materials Processing	district24
1881	0.587787	6.69703	5.26595	0.201	11.77	9.44554	9.82454	7.41959	0	10.6254	5.59842	2022	3.93	Northern Area	Transportation Equipment	district29
1882	0.641854	5.87846	4.21818	0.378	11.55	9.3132	9.39393	1.79176	0	8.73456	5.58725	2020	4.24	Northern Area	Steel and Building Materials	district27
1883	1.09861	6.76222	4.55003	0.18	11.37	9.31205	7.05068	2.60269	1.09861	9.62819	6.01127	2020	4.98	Southern Area	Machinery and Equipment	district10
1884	0.916291	6.97985	4.13969	0.064	11.5	9.26842	8.08828	3.06805	3.2581	9.49746	5.68017	2020	4.29	Southern Area	Transportation Equipment	district102
1885	0.916291	6.41834	4.55003	0.18	11.37	9.74018	9.02352	2.25129	0	7.9219	5.29832	2020	4.98	Southern Area	Raw Materials Processing	district10
1886	0.832909	6.39693	4.90488	0.371	11.69	8.61525	8.45826	3.04452	3.13549	10.2936	6.42972	2021	4.19	Northern Area	High-Tech	district22
1887	0.916291	6.45426	2.69002	0.303	11.06	9.82904	9.14038	2.19722	1.09861	8.97866	6.01127	2019	4.39	Southern Area	.	district36
1888	1.09861	6.89771	3.92884	0.54	11.36	9.62726	7.1204	2.67415	0	9.2978	6.57508	2023	4.06	Southern Area	Food and Textiles	district15
1889	0.693147	6.12926	4.21416	0.262	11.68	9.08446	8.41333	3.19867	0	7.08841	5.59842	2020	4.06	Northern Area	Food and Textiles	district24
1890	1.02962	6.08986	4.72619	0.338	11.46	9.55178	7.49219	0.693147	1.09861	9.17492	5.99146	2021	4.09	Northern Area	Food and Textiles	district28
1891	1.09861	7.85554	3.87766	0.111	12.61	9.40843	8.17197	8.23702	1.94591	10.2847	6.08677	2022	4.48	Northern Area	High-Tech	district16
1892	1.02962	6.08788	4.72619	0.338	11.46	9.53993	7.34594	3.17805	0.693147	9.42141	5.99146	2021	4.09	Northern Area	Raw Materials Processing	district28
1893	0.741937	5.59928	5.27351	0.284	11.49	8.91667	8.24214	4.4128	1.09861	9.20948	5.86817	2020	4.64	Northern Area	High-Tech	district51
1894	0.788457	6.26081	5.54161	0.417	11.68	8.4246	6.93019	2.91777	3.2581	9.61267	5.99146	2021	4.22	Northern Area	High-Tech	district95
1895	0.916291	6.06518	4.9825	0.34	11.33	9.82761	8.45036	2.07944	1.94591	9.71884	5.99146	2020	4.07	Northern Area	Raw Materials Processing	district28
1896	0.896088	4.59031	4.81245	0.517	11.69	9.67126	8.70719	2.3979	1.94591	10.8834	5.92158	2020	3.82	Northern Area	Others	district65
1897	0.788457	6.45758	3.94203	0.259	11.55	8.81312	9.09009	6.74641	2.30259	10.1911	5.99146	2022	4.17	Northern Area	High-Tech	district5
1898	1.25276	7.98451	4.45421	0.254	11.22	9.2361	7.56712	4.4006	0.693147	7.26846	5.56068	2022	4.58	Southern Area	.	district56
1899	0.693147	5.59842	4.1289	0.522	11.24	8.67026	8.27103	6.87218	1.79176	11.1762	5.59842	2022	3.27	Southwest Area	High-Tech	district34
1900	0.788457	5.29841	6.37173	0.237	11.55	8.36102	7.47413	4.3108	3.09104	9.98893	5.99146	2019	4.92	Northern Area	.	district69
1901	1.09861	6.33305	5.17256	0.155	11.32	9.10265	7.4546	3.97968	2.70805	10.1764	5.70378	2021	4.64	Northern Area	Raw Materials Processing	district20
1902	0.693147	6.26628	4.12219	0.49	11.65	9.00999	8.91513	2.07944	0.693147	8.58242	5.66296	2020	3.7	Northern Area	Steel and Building Materials	district44
1903	1.09861	6.17379	5.25649	0.255	11.25	8.8752	7.44524	8.07122	3.13549	11.8006	6.21461	2022	4.58	Southern Area	Steel and Building Materials	district25
1904	0.955511	6.13131	4.57502	0.243	11.49	9.63371	8.01338	3.89182	1.09861	9.14281	5.85793	2020	4.42	Northern Area	Machinery and Equipment	district30
1905	0.916291	5.48975	3.2669	0.687	10.89	9.88972	9.47305	1.09861	0	9.51665	5.43808	2022	3.29	Southern Area	Machinery and Equipment	district60
1906	1.02962	6.74524	5.08038	0.375	11.69	9.39396	7.5611	6.80079	2.94444	9.95793	6.17379	2022	4.01	Northern Area	Machinery and Equipment	district40
1907	0.916291	6.45437	2.69002	0.303	11.06	9.82904	9.14038	2.19722	1.09861	9.21274	6.01127	2019	4.39	Southern Area	.	district36
1908	0.587787	5.59995	4.05067	0.227	11.15	8.69687	7.85217	3.62434	2.48491	10.2673	5.85793	2019	4.97	Southern Area	.	district72
1909	0.587787	6.43367	5.60615	0.415	11.38	8.77536	8.94036	1.94591	1.60944	8.59859	5.20401	2019	4.44	Southwest Area	.	district82
1910	0.788457	7.72972	3.99794	0.121	11.63	8.77971	6.64495	6.69827	0	8.8708	5.82157	2022	4.18	Northern Area	Others	district71
1911	0.832909	7.09174	4.85798	0.371	11.78	8.52326	7.39176	6.68697	2.3979	9.49747	6.06379	2022	4.19	Northern Area	High-Tech	district22
1912	0.788457	6.11778	4.72969	0.338	11.64	8.70792	6.05579	3.157	0	7.23569	5.99146	2020	4.79	Northern Area	Food and Textiles	district85
1913	0.741937	8.3537	5.58663	0.227	11.72	8.67433	7.51259	4.08598	2.56495	6.99851	6.01127	2019	5.63	Northern Area	.	district76
1914	0.916291	6.32482	4.55003	0.18	11.37	9.74018	9.02352	2.25129	0	8.15852	5.29832	2020	4.98	Southern Area	Raw Materials Processing	district10
1915	0.832909	4.64161	4.34472	0.246	11.3	9.96975	9.0044	3.52636	0.693147	10.4183	5.56068	2019	4.92	Northern Area	.	district67
1916	0.916291	6.01869	5.02832	0.345	11.48	9.99262	8.95733	2.56495	0.693147	9.49792	5.99146	2021	4	Northern Area	Steel and Building Materials	district17
1917	0.788457	5.70378	4.71795	0.596	11.21	9.70327	8.41852	2.07944	1.09861	10.8843	4.94164	2021	3.9	Southwest Area	Raw Materials Processing	district58
1918	0.693147	6.47024	3.84042	0.38	10.98	8.69851	7.10706	3.44999	1.94591	9.88293	5.70378	2020	3.84	Southern Area	Raw Materials Processing	district54
1919	0.470004	8.50441	4.5898	0.119	12.4	9.45276	8.9858	1.38629	0.693147	8.99566	5.70378	2020	4.42	Northern Area	.	district16
1920	0.788457	6.12883	4.72969	0.338	11.64	8.68728	6.71323	3.02042	0	6.21701	5.99146	2020	4.79	Northern Area	Food and Textiles	district85
1921	0.693147	8.785	2.86782	0.207	11.64	9.22598	9.55231	1.79176	0.693147	7.74587	5.70378	2019	3.91	Northern Area	.	district29
1922	0.788457	5.81482	4.31092	0.477	11.84	8.72911	9.0136	7.23562	0	11.3236	5.59842	2022	3.71	Northern Area	Others	district44
1923	1.06471	6.31355	4.41535	0.367	11.71	9.1582	6.77736	5.32445	2.30259	8.90951	5.9135	2022	4.26	Northern Area	High-Tech	district75
1924	0.693147	5.99155	4.51633	0.427	11.59	9.2349	8.73015	2.67415	0.693147	10.727	5.84064	2023	4.24	Northern Area	Transportation Equipment	district32
1925	0.732368	5.80533	4.63309	0.414	11.54	8.60454	7.42767	3.8712	2.56495	9.49205	5.93489	2019	4.21	Northern Area	High-Tech	district95
1926	0.788457	5.5488	4.49746	0.409	10.91	9.76767	9.14513	4.26268	2.30259	8.60319	5.09375	2022	3.94	Southern Area	Food and Textiles	district96
1927	1.09861	6.24816	5.37842	0.423	11.74	9.10863	8.24963	5.39363	2.77259	9.0444	5.99146	2022	4.22	Northern Area	Steel and Building Materials	district95
1928	0.741937	6.50159	4.89287	0.234	11.86	8.97672	9.07415	2.48491	1.09861	8.18646	5.68017	2023	5.23	Northern Area	Machinery and Equipment	district41
1929	0.470004	5.59913	4.39402	0.191	11.71	9.19927	9.01866	2.80336	1.09861	9.246	5.70378	2023	4	Southwest Area	Food and Textiles	district49
1930	0.641854	6.80461	3.96888	0.304	11.21	8.683	8.35779	3.21888	2.77259	9.72125	5.70378	2023	4.69	Southern Area	Machinery and Equipment	district4
1931	0.470004	5.70378	5.55442	0.645	11.26	9.06648	8.98779	6.2166	1.09861	10.4143	5.70378	2022	3.62	Southwest Area	Raw Materials Processing	district83
1932	0.788457	6.11391	4.72969	0.338	11.64	8.70356	6.01386	3.157	0	6.70735	5.99146	2020	4.79	Northern Area	Machinery and Equipment	district85
1933	0.916291	6.45541	4.32045	0.291	11.22	9.79011	9.26048	5.04019	2.48491	8.48177	5.81473	2022	4.46	Southern Area	Food and Textiles	district36
1934	0.530628	6.44572	5.26595	0.201	11.77	9.48886	10.0061	6.7	0	10.1565	5.37528	2022	3.93	Northern Area	Others	district29
1935	0.916291	5.77049	3.7901	0.403	11.55	9.9533	8.08974	3.11352	1.09861	9.86957	5.99146	2019	3.95	Northern Area	.	district40
1936	1.09861	6.04025	3.95306	0.168	11.04	9.42779	7.88198	2.63906	1.09861	10.0979	5.99146	2023	3.95	Southern Area	Machinery and Equipment	district91
1937	0.693147	6.1115	4.19471	0.662	11.4	8.13444	7.84846	5.87802	3.46574	9.6672	5.16479	2022	2.97	Southwest Area	Steel and Building Materials	district89
1938	0.587787	5.94507	5.60615	0.415	11.38	8.75551	8.92537	2.07944	1.60944	9.08761	5.20401	2019	4.44	Southwest Area	.	district82
1939	1.09861	6.37161	4.6698	0.37	11.83	9.3554	7.65068	3.02042	1.94591	9.83124	5.99146	2023	4.2	Northern Area	Raw Materials Processing	district22
1940	0.693147	6.36303	3.9027	0.27	10.95	8.54626	9.09675	2.60269	2.30259	10.2967	5.70378	2021	3.83	Southern Area	.	district62
1941	0.693147	6.31355	4.95071	0.25	11.46	8.81396	7.72494	3.92197	2.3979	10.1963	5.99146	2020	4.43	Northern Area	Food and Textiles	district18
1942	1.09861	4.54816	4.33446	0.215	11.7	9.5433	7.72601	3.90197	1.79176	11.1166	6.7093	2019	5.2	Northern Area	.	district81
1943	1.02962	7.09091	2.89589	0.114	12.03	9.8072	6.83708	3.63759	2.19722	11.5012	6.41182	2021	3.9	Northern Area	Transportation Equipment	district57
1944	0.530628	4.34726	5.60615	0.415	11.38	9.15753	7.7667	0.405465	0	10.8182	5.48064	2019	4.44	Southwest Area	.	district82
1945	0.741937	6.19825	4.16116	0.342	11.61	8.77619	8.23592	3.23868	2.30259	9.53705	5.99146	2019	4.78	Northern Area	.	district85
1946	0.587787	5.59893	5.10194	0.194	11.7	9.23186	8.96846	4.70502	0	9.00048	5.70378	2022	3.99	Southwest Area	Machinery and Equipment	district49
1947	0.916291	5.79909	4.81855	0.593	11.24	9.60305	7.82143	6.27959	1.38629	10.3821	5.59842	2022	3.91	Southwest Area	Steel and Building Materials	district58
1948	0.832909	6.46147	4.6698	0.37	11.83	8.80561	8.79167	3.72569	2.63906	11.1052	6.55108	2023	4.2	Northern Area	Machinery and Equipment	district22
1949	0.916291	6.11452	4.9825	0.34	11.33	9.79203	8.69367	2.25129	1.94591	7.64969	5.99146	2020	4.07	Northern Area	Transportation Equipment	district28
1950	0.693147	6.2634	4.5898	0.119	12.4	8.91434	8.01203	4.16667	2.07944	11.5782	5.81114	2020	4.42	Northern Area	Others	district16
1951	0.641854	6.36084	4.7613	0.308	11.74	9.00573	7.83512	4.18205	1.60944	7.70931	5.59842	2022	4.05	Northern Area	Transportation Equipment	district86
1952	0.955511	6.15717	5.07043	0.34	11.49	10.0008	8.66934	6.52283	2.30259	10.2677	5.99146	2022	4.09	Northern Area	Steel and Building Materials	district28
1953	0.693147	6.39863	4.5085	0.41	11.73	8.76942	8.12887	2.63906	1.60944	8.27129	5.49306	2020	4.44	Northern Area	Machinery and Equipment	district3
1954	0.916291	6.8523	5.53114	0.283	11.65	10.141	8.96048	1.60944	0.693147	10.5071	5.99146	2021	4.84	Northern Area	Machinery and Equipment	district13
1955	0.693147	6.31355	4.86674	0.304	11.6	8.67281	7.95097	3.11352	2.83321	10.7774	5.70378	2021	5.05	Northern Area	Steel and Building Materials	district21
1956	0.693147	5.41935	6.08978	0.149	12.03	8.86718	9.38469	3.3499	2.30259	9.49514	5.59842	2019	6.12	Northern Area	.	district26
1957	0.788457	7.78156	5.15487	0.307	11.12	8.21758	8.28315	3.85015	2.94444	9.65413	5.70378	2021	4.69	Southern Area	.	district4
1958	1.09861	6.62007	4.45421	0.254	11.22	9.2695	8.48257	7.43459	1.09861	10.7174	5.89921	2022	4.58	Southern Area	.	district56
1959	0.788457	6.29394	5.54161	0.417	11.68	8.61379	7.59613	3.43399	2.3979	9.96218	5.99146	2021	4.22	Northern Area	Food and Textiles	district95
1960	0.955511	6.26278	5.07043	0.34	11.49	9.99694	8.64937	5.60027	0	9.23727	5.99146	2022	4.09	Northern Area	Raw Materials Processing	district28
1961	0.832909	6.7334	4.91644	0.368	11.52	8.52011	7.53583	3.6763	2.19722	7.94332	6.10925	2020	4.17	Northern Area	Steel and Building Materials	district22
1962	0.788457	6.55861	5.50604	0.232	11.76	8.57775	9.23649	3.98898	1.09861	7.68478	5.7462	2021	5.22	Northern Area	Machinery and Equipment	district41
1963	0.693147	8.55162	5.67928	0.063	11.36	8.7304	8.59921	3.11352	1.60944	8.11172	5.49306	2019	5.72	Southern Area	.	district68
1964	0.916291	6.12058	4.72619	0.338	11.46	9.81309	8.49469	2.14007	1.94591	9.29431	5.99146	2021	4.09	Northern Area	Machinery and Equipment	district28
1965	0.788457	6.13043	4.72969	0.338	11.64	8.70573	6.11878	3.06805	0	6.21541	5.99146	2020	4.79	Northern Area	Machinery and Equipment	district85
1966	0.788457	6.26041	5.71539	0.414	11.55	8.47193	7.37184	4.02535	2.56495	9.6015	5.99146	2020	4.21	Northern Area	Transportation Equipment	district95
1967	0.916291	6.03729	4.9825	0.34	11.33	10.0771	8.23076	0.693147	0	9.10264	5.99146	2020	4.07	Northern Area	Steel and Building Materials	district28
1968	0.788457	6.13938	5.49563	0.399	11.96	8.78722	7.94506	2.56495	0	6.24901	5.99146	2022	4.38	Northern Area	Machinery and Equipment	district3
1969	0.587787	6.42176	5.71539	0.414	11.55	8.63022	7.77664	4.11087	2.63906	11.5342	5.01064	2020	4.21	Northern Area	Others	district95
1970	1.02962	6.34739	4.40626	0.112	11.85	9.59668	7.1235	3.46574	1.38629	10.8665	6.21461	2020	5.08	Northern Area	Food and Textiles	district90
1971	0.587787	9.30895	5.34023	0.177	11.47	9.00698	8.56812	1.60944	1.60944	6.31536	5.79909	2019	5.29	Northern Area	.	district19
1972	1.09861	6.2649	4.70431	0.304	11.6	9.58599	8.94634	5.05306	2.07944	10.2178	7.0463	2021	4.65	Northern Area	Others	district51
1973	1.09861	6.79435	4.6089	0.258	11.59	9.49587	8.93136	5.4161	1.94591	8.52079	6.39693	2022	4.44	Northern Area	Transportation Equipment	district30
1974	0.916291	6.12071	4.72619	0.338	11.46	9.80856	8.50587	2.14007	1.94591	9.27172	5.99146	2021	4.09	Northern Area	High-Tech	district28
1975	0.641854	5.70378	5.10194	0.194	11.7	8.86096	8.76329	5.86333	1.60944	10.0602	5.70378	2022	3.99	Southwest Area	Machinery and Equipment	district49
1976	0.693147	6.36303	3.9027	0.27	10.95	8.55367	9.09094	3.94158	2.30259	9.69492	5.70378	2021	3.83	Southern Area	.	district62
1977	0.693147	6.39693	4.90488	0.371	11.69	8.80965	8.6889	3.79549	2.77259	9.48288	5.99146	2021	4.19	Northern Area	Others	district22
1978	0.916291	5.98149	5.49563	0.399	11.96	9.80816	9.02409	7.19781	2.3979	11.1191	5.49306	2022	4.38	Northern Area	Machinery and Equipment	district3
1979	0.587787	5.79909	4.81855	0.593	11.24	9.02248	8.09173	7.12726	0	11.2309	5.12396	2022	3.91	Southwest Area	Steel and Building Materials	district58
1980	0.693147	5.59873	4.30657	0.516	11.29	8.38862	8.53935	3.4012	1.94591	9.22474	5.29832	2023	3.28	Southwest Area	Machinery and Equipment	district34
1981	0.587787	6.4921	2.9175	0.14	11.64	9.22642	9.64733	2.25129	1.09861	9.21048	5.45532	2019	3.67	Northern Area	.	district45
1982	0.641854	3.69335	5.29296	0.237	11.6	8.9807	6.96744	3.157	1.60944	11.5714	5.85793	2020	5.21	Northern Area	Transportation Equipment	district41
1983	1.09861	9.25915	4.53772	0.103	11.75	9.18488	7.32713	4.88658	4.00733	10.1928	6.39693	2020	5.49	Northern Area	High-Tech	district14
1984	1.09861	6.58007	5.01175	0.373	11.75	9.1353	7.13084	7.59765	3.13549	10.9206	6.21461	2022	4.26	Northern Area	Raw Materials Processing	district27
1985	0.587787	5.53651	4.27359	0.416	11.6	9.02008	8.847	2.94444	2.56495	10.2308	6.9256	2019	4.25	Northern Area	.	district35
1986	0.530628	6.44572	5.26595	0.201	11.77	9.49541	10.0149	6.72327	0	10.1798	5.37528	2022	3.93	Northern Area	Others	district29
1987	0.916291	7.26574	3.37234	0.103	12.49	8.62648	7.7326	7.25524	0	9.89227	6.21461	2022	3.94	Northern Area	Machinery and Equipment	district94
1988	0.741937	6.00462	4.70431	0.304	11.6	8.86631	8.6115	1.50408	1.60944	9.22917	5.99146	2021	4.65	Northern Area	Machinery and Equipment	district51
1989	0.741937	5.59853	5.13392	0.401	11.46	8.576	8.45483	2.91777	2.19722	9.59069	5.70378	2021	4.51	Southwest Area	Machinery and Equipment	district82
1990	0.916291	5.86089	3.7901	0.403	11.55	9.94105	8.08933	3.06805	1.09861	9.77917	5.99146	2019	3.95	Northern Area	.	district40
1991	0.587787	5.86503	4.33286	0.231	13.1	8.97529	7.9782	4.21213	2.19722	10.3019	5.72685	2019	3.7	Northern Area	.	district16
1992	0.916291	5.51796	6.24424	0.344	11.61	9.86515	8.2952	4.05178	0.693147	9.50226	5.79909	2019	4.88	Northern Area	.	district21
1993	1.09861	6.56527	4.43923	0.305	10.98	9.16575	8.47495	2.60269	1.79176	7.45991	5.29832	2020	4.69	Southern Area	Others	district4
1994	0.470004	5.70378	5.55442	0.645	11.26	9.08557	9.01006	5.70841	1.09861	9.90479	5.70378	2022	3.62	Southwest Area	Raw Materials Processing	district83
1995	0.741937	6.50471	4.03458	0.462	11.06	8.43902	8.14125	3.41773	2.07944	9.35591	5.61677	2020	3.86	Northern Area	High-Tech	district23
1996	0.741937	6.1096	5.27351	0.284	11.49	8.83991	8.61266	3.63759	1.94591	9.76259	5.8838	2020	4.64	Northern Area	Steel and Building Materials	district51
1997	0.955511	6.15701	5.07043	0.34	11.49	9.98187	8.62992	6.56386	0.693147	10.3089	5.99146	2022	4.09	Northern Area	Raw Materials Processing	district28
1998	0.916291	6.12139	4.72619	0.338	11.46	9.81168	8.4695	2.14007	1.94591	9.83419	5.99146	2021	4.09	Northern Area	Steel and Building Materials	district28
1999	0.641854	6.2919	5.11804	0.302	11.67	8.87147	9.40934	5.20675	2.48491	10.7992	5.59842	2021	4.05	Northern Area	Steel and Building Materials	district86
[truncated: 8,602 more rows]
